# Supplementary material for: The Impact of Voice Leading and Harmony on Musical Expectancy
Source: Sci Rep. 2020 Apr 3;10:5933. doi: 10.1038/s41598-020-61645-4 (PMC7125180; doi:10.1038/s41598-020-61645-4)
Supplement: Supplementary file 1 — Supplementary Information. [file 41598_2020_61645_MOESM1_ESM.zip]

Archive with 87 entries (80 files):
- stimuli/
- stimuli/.DS_Store
- __MACOSX/
- __MACOSX/stimuli/
- __MACOSX/stimuli/._.DS_Store
- stimuli/familiarization_bright/
- stimuli/familiarization_bright/familiarization_stimulus_1_bright.wav
- stimuli/familiarization_bright/familiarization_stimulus_2_bright.wav
- stimuli/familiarization_bright/familiarization_stimulus_3_bright.wav
- stimuli/familiarization_bright/familiarization_stimulus_4_bright.wav
- stimuli/familiarization_bright/familiarization_stimulus_5_bright.wav
- stimuli/familiarization_bright/familiarization_stimulus_6_bright.wav
- stimuli/familiarization_bright/familiarization_stimulus_8_bright.wav
- stimuli/familiarization_normal/
- stimuli/familiarization_normal/familiarization_stimulus_1_normal.wav
- stimuli/familiarization_normal/familiarization_stimulus_2_normal.wav
- stimuli/familiarization_normal/familiarization_stimulus_3_normal.wav
- stimuli/familiarization_normal/familiarization_stimulus_4_normal.wav
- stimuli/familiarization_normal/familiarization_stimulus_5_normal.wav
- stimuli/familiarization_normal/familiarization_stimulus_6_normal.wav
- stimuli/familiarization_normal/familiarization_stimulus_8_normal.wav
- stimuli/stimuli_bright/
- stimuli/stimuli_bright/prime_1_V+H+__bright.wav
- stimuli/stimuli_bright/prime_1_V+H-__bright.wav
- stimuli/stimuli_bright/prime_1_V-H+__bright.wav
- stimuli/stimuli_bright/prime_1_V-H-__bright.wav
- stimuli/stimuli_bright/prime_2_V+H+__bright.wav
- stimuli/stimuli_bright/prime_2_V+H-__bright.wav
- stimuli/stimuli_bright/prime_2_V-H+__bright.wav
- stimuli/stimuli_bright/prime_2_V-H-__bright.wav
- stimuli/stimuli_bright/prime_3_V+H+__bright.wav
- stimuli/stimuli_bright/prime_3_V+H-__bright.wav
- stimuli/stimuli_bright/prime_3_V-H+__bright.wav
- stimuli/stimuli_bright/prime_3_V-H-__bright.wav
- stimuli/stimuli_bright/prime_4_V+H+__bright.wav
- stimuli/stimuli_bright/prime_4_V+H-__bright.wav
- stimuli/stimuli_bright/prime_4_V-H+__bright.wav
- stimuli/stimuli_bright/prime_4_V-H-__bright.wav
- stimuli/stimuli_bright/prime_5_V+H+__bright.wav
- stimuli/stimuli_bright/prime_5_V+H-__bright.wav
- stimuli/stimuli_bright/prime_5_V-H+__bright.wav
- stimuli/stimuli_bright/prime_5_V-H-__bright.wav
- stimuli/stimuli_bright/prime_6_V+H+__bright.wav
- stimuli/stimuli_bright/prime_6_V+H-__bright.wav
- stimuli/stimuli_bright/prime_6_V-H+__bright.wav
- stimuli/stimuli_bright/prime_6_V-H-__bright.wav
- stimuli/stimuli_bright/prime_7_V+H+__bright.wav
- stimuli/stimuli_bright/prime_7_V+H-__bright.wav
- stimuli/stimuli_bright/prime_7_V-H+__bright.wav
- stimuli/stimuli_bright/prime_7_V-H-__bright.wav
- stimuli/stimuli_bright/prime_8_V+H+__bright.wav
- stimuli/stimuli_bright/prime_8_V+H-__bright.wav
- stimuli/stimuli_bright/prime_8_V-H+__bright.wav
- stimuli/stimuli_bright/prime_8_V-H-__bright.wav
- stimuli/stimuli_normal/
- stimuli/stimuli_normal/prime_1_V+H+__normal.wav
- stimuli/stimuli_normal/prime_1_V+H-__normal.wav
- stimuli/stimuli_normal/prime_1_V-H+__normal.wav
- stimuli/stimuli_normal/prime_1_V-H-__normal.wav
- stimuli/stimuli_normal/prime_2_V+H+__normal.wav
- stimuli/stimuli_normal/prime_2_V+H-__normal.wav
- stimuli/stimuli_normal/prime_2_V-H+__normal.wav
- stimuli/stimuli_normal/prime_2_V-H-__normal.wav
- stimuli/stimuli_normal/prime_3_V+H+__normal.wav
- stimuli/stimuli_normal/prime_3_V+H-__normal.wav
- stimuli/stimuli_normal/prime_3_V-H+__normal.wav
- stimuli/stimuli_normal/prime_3_V-H-__normal.wav
- stimuli/stimuli_normal/prime_4_V+H+__normal.wav
- stimuli/stimuli_normal/prime_4_V+H-__normal.wav
- stimuli/stimuli_normal/prime_4_V-H+__normal.wav
- stimuli/stimuli_normal/prime_4_V-H-__normal.wav
- stimuli/stimuli_normal/prime_5_V+H+__normal.wav
- stimuli/stimuli_normal/prime_5_V+H-__normal.wav
- stimuli/stimuli_normal/prime_5_V-H+__normal.wav
- stimuli/stimuli_normal/prime_5_V-H-__normal.wav
- stimuli/stimuli_normal/prime_6_V+H+__normal.wav
- stimuli/stimuli_normal/prime_6_V+H-__normal.wav
- stimuli/stimuli_normal/prime_6_V-H+__normal.wav
- stimuli/stimuli_normal/prime_6_V-H-__normal.wav
- stimuli/stimuli_normal/prime_7_V+H+__normal.wav
- stimuli/stimuli_normal/prime_7_V+H-__normal.wav
- stimuli/stimuli_normal/prime_7_V-H+__normal.wav
- stimuli/stimuli_normal/prime_7_V-H-__normal.wav
- stimuli/stimuli_normal/prime_8_V+H+__normal.wav
- stimuli/stimuli_normal/prime_8_V+H-__normal.wav
- stimuli/stimuli_normal/prime_8_V-H+__normal.wav
- stimuli/stimuli_normal/prime_8_V-H-__normal.wav
