# Supplementary material for: The Impact of Voice Leading and Harmony on Musical Expectancy
Source: Sci Rep. 2020 Apr 3;10:5933. doi: 10.1038/s41598-020-61645-4 (PMC7125180; doi:10.1038/s41598-020-61645-4)
Supplement: Supplementary file 3 — Supplementary Information3. [file 41598_2020_61645_MOESM3_ESM.csv]

	prime	target.ID	question.ID	reaction.time	phase	timbre	success	Target	RatingVL.mean.	RatingHarmony.mean.	RatingVL.median.	RatingHarmony.median.	closing	chromatic	often	SignedInterval	GeneralSophistication	Age	ActiveEngagement	PerceptualAbilities	MusicalTraining	Emotions	SingingAbilities	vl	harm	hier	participant.id
1	8	4	47	753	experiment	bright	TRUE	V-H-	5	4	5	4	0	0	0	-4	46	31	24	39	4	31	19	0	0	8:04	o
2	4	4	60	558	experiment	bright	TRUE	V-H-	8	9	7	6	0	0	0	3	46	31	24	39	4	31	19	0	0	4:04	o
3	NA	NA	13	1397	familiarization	normal	TRUE	NA	NA	NA	NA	NA	NA	NA	NA	NA	46	31	24	39	4	31	19	NA	NA	NA	o
4	4	1	3	944	experiment	bright	TRUE	V+H-	20	10	14	8	0	0	0	-2	46	31	24	39	4	31	19	1	0	4:01	o
5	8	1	26	826	experiment	bright	TRUE	V+H-	21	12	15	10	0	1	0	1	46	31	24	39	4	31	19	1	0	8:01	o
6	6	3	53	545	experiment	normal	TRUE	V+H+	23	22	17	14	1	0	0	1	46	31	24	39	4	31	19	1	1	6:03	o
7	1	2	21	596	experiment	bright	TRUE	V-H+	4	14	5	13	0	0	0	5	46	31	24	39	4	31	19	0	1	1:02	o
8	1	3	12	676	experiment	bright	TRUE	V+H+	27	3	3	2	1	0	0	1	46	31	24	39	4	31	19	1	1	1:03	o
9	6	4	62	503	experiment	normal	TRUE	V-H-	2	7	2	7	0	0	0	-4	46	31	24	39	4	31	19	0	0	6:04	o
10	5	2	43	2969	experiment	bright	TRUE	V-H+	17	22	14	14	0	0	0	3	46	31	24	39	4	31	19	0	1	5:02	o
11	NA	NA	12	975	familiarization	bright	TRUE	NA	NA	NA	NA	NA	NA	NA	NA	NA	46	31	24	39	4	31	19	NA	NA	NA	o
12	2	1	56	526	experiment	normal	TRUE	V+H-	16	5	12	7	0	1	0	0	46	31	24	39	4	31	19	1	0	2:01	o
13	3	2	19	1245	experiment	normal	TRUE	V-H+	10	13	8	10	0	0	0	-4	46	31	24	39	4	31	19	0	1	3:02	o
14	6	2	59	533	experiment	normal	TRUE	V-H+	10	20	9	13	1	0	1	-4	46	31	24	39	4	31	19	0	1	6:02	o
15	5	4	33	534	experiment	bright	TRUE	V-H-	3	2	4	1	0	0	0	7	46	31	24	39	4	31	19	0	0	5:04	o
16	NA	NA	1	2723	familiarization	normal	TRUE	NA	NA	NA	NA	NA	NA	NA	NA	NA	46	31	24	39	4	31	19	NA	NA	NA	o
17	3	4	9	887	experiment	bright	TRUE	V-H-	11	1	9	3	0	0	0	3	46	31	24	39	4	31	19	0	0	3:04	o
18	1	3	15	722	experiment	normal	TRUE	V+H+	27	3	3	2	1	0	0	1	46	31	24	39	4	31	19	1	1	1:03	o
19	NA	NA	10	1274	familiarization	normal	TRUE	NA	NA	NA	NA	NA	NA	NA	NA	NA	46	31	24	39	4	31	19	NA	NA	NA	o
20	8	1	42	597	experiment	normal	TRUE	V+H-	21	12	15	10	0	1	0	1	46	31	24	39	4	31	19	1	0	8:01	o
21	5	1	17	1163	experiment	normal	TRUE	V+H-	20	11	16	9	0	0	0	-2	46	31	24	39	4	31	19	1	0	5:01	o
22	NA	NA	15	1266	familiarization	bright	TRUE	NA	NA	NA	NA	NA	NA	NA	NA	NA	46	31	24	39	4	31	19	NA	NA	NA	o
23	2	3	48	622	experiment	normal	TRUE	V+H+	19	19	14	11	1	1	0	1	46	31	24	39	4	31	19	1	1	2:03	o
24	NA	NA	2	1753	familiarization	normal	TRUE	NA	NA	NA	NA	NA	NA	NA	NA	NA	46	31	24	39	4	31	19	NA	NA	NA	o
25	NA	NA	14	1958	familiarization	bright	TRUE	NA	NA	NA	NA	NA	NA	NA	NA	NA	46	31	24	39	4	31	19	NA	NA	NA	o
26	1	4	29	1115	experiment	normal	TRUE	V-H-	7	15	5	12	0	0	0	4	46	31	24	39	4	31	19	0	0	1:04	o
27	1	1	54	591	experiment	normal	TRUE	V+H-	20	13	15	10	0	0	0	1	46	31	24	39	4	31	19	1	0	1:01	o
28	2	1	27	1025	experiment	bright	TRUE	V+H-	16	5	12	7	0	1	0	0	46	31	24	39	4	31	19	1	0	2:01	o
29	2	3	11	532	experiment	bright	TRUE	V+H+	19	19	14	11	1	1	0	1	46	31	24	39	4	31	19	1	1	2:03	o
30	5	3	46	628	experiment	normal	TRUE	V+H+	26	22	17	14	0	0	0	-2	46	31	24	39	4	31	19	1	1	5:03	o
31	3	3	40	793	experiment	normal	TRUE	V+H+	18	24	14	15	1	0	1	1	46	31	24	39	4	31	19	1	1	3:03	o
32	1	1	0	987	experiment	bright	TRUE	V+H-	20	13	15	10	0	0	0	1	46	31	24	39	4	31	19	1	0	1:01	o
33	6	4	28	911	experiment	bright	TRUE	V-H-	2	7	2	7	0	0	0	-4	46	31	24	39	4	31	19	0	0	6:04	o
34	6	1	34	532	experiment	normal	TRUE	V+H-	25	18	16	14	0	0	0	0	46	31	24	39	4	31	19	1	0	6:01	o
35	4	3	49	679	experiment	normal	TRUE	V+H+	25	25	17	2	1	0	0	-2	46	31	24	39	4	31	19	1	1	4:03	o
36	5	3	5	855	experiment	bright	TRUE	V+H+	26	22	17	14	0	0	0	-2	46	31	24	39	4	31	19	1	1	5:03	o
37	4	2	1	1010	experiment	normal	TRUE	V-H+	15	23	11	14	0	0	0	7	46	31	24	39	4	31	19	0	1	4:02	o
38	2	2	35	952	experiment	normal	TRUE	V-H+	12	17	10	11	1	0	0	-4	46	31	24	39	4	31	19	0	1	2:02	o
39	6	2	63	791	experiment	bright	TRUE	V-H+	10	20	9	13	1	0	1	-4	46	31	24	39	4	31	19	0	1	6:02	o
40	4	3	61	528	experiment	bright	TRUE	V+H+	25	25	17	2	1	0	0	-2	46	31	24	39	4	31	19	1	1	4:03	o
41	7	1	50	895	experiment	normal	TRUE	V+H-	14	8	14	5	0	0	0	1	46	31	24	39	4	31	19	1	0	7:01	o
42	4	2	57	539	experiment	bright	TRUE	V-H+	15	23	11	14	0	0	0	7	46	31	24	39	4	31	19	0	1	4:02	o
43	7	4	36	689	experiment	normal	TRUE	V-H-	6	8	6	5	0	0	0	6	46	31	24	39	4	31	19	0	0	7:04	o
44	NA	NA	4	2059	familiarization	bright	TRUE	NA	NA	NA	NA	NA	NA	NA	NA	NA	46	31	24	39	4	31	19	NA	NA	NA	o
45	3	3	25	731	experiment	bright	TRUE	V+H+	18	24	14	15	1	0	1	1	46	31	24	39	4	31	19	1	1	3:03	o
46	6	3	13	827	experiment	bright	TRUE	V+H+	23	22	17	14	1	0	0	1	46	31	24	39	4	31	19	1	1	6:03	o
47	2	2	39	893	experiment	bright	TRUE	V-H+	12	17	10	11	1	0	0	-4	46	31	24	39	4	31	19	0	1	2:02	o
48	1	4	38	775	experiment	bright	TRUE	V-H-	7	15	5	12	0	0	0	4	46	31	24	39	4	31	19	0	0	1:04	o
49	4	1	23	735	experiment	normal	TRUE	V+H-	20	10	14	8	0	0	0	-2	46	31	24	39	4	31	19	1	0	4:01	o
50	8	4	8	929	experiment	normal	TRUE	V-H-	5	4	5	4	0	0	0	-4	46	31	24	39	4	31	19	0	0	8:04	o
51	NA	NA	3	2204	familiarization	bright	TRUE	NA	NA	NA	NA	NA	NA	NA	NA	NA	46	31	24	39	4	31	19	NA	NA	NA	o
52	7	1	45	809	experiment	bright	TRUE	V+H-	14	8	14	5	0	0	0	1	46	31	24	39	4	31	19	1	0	7:01	o
53	8	3	41	745	experiment	bright	TRUE	V+H+	25	24	17	2	0	0	0	1	46	31	24	39	4	31	19	1	1	8:03	o
54	3	4	6	1047	experiment	normal	TRUE	V-H-	11	1	9	3	0	0	0	3	46	31	24	39	4	31	19	0	0	3:04	o
55	3	1	55	539	experiment	normal	TRUE	V+H-	24	15	16	11	0	1	0	0	46	31	24	39	4	31	19	1	0	3:01	o
56	7	2	4	1066	experiment	bright	TRUE	V-H+	9	21	6	14	0	0	0	5	46	31	24	39	4	31	19	0	1	7:02	o
57	6	1	24	847	experiment	bright	TRUE	V+H-	25	18	16	14	0	0	0	0	46	31	24	39	4	31	19	1	0	6:01	o
58	5	1	51	674	experiment	bright	TRUE	V+H-	20	11	16	9	0	0	0	-2	46	31	24	39	4	31	19	1	0	5:01	o
59	7	4	22	551	experiment	bright	TRUE	V-H-	6	8	6	5	0	0	0	6	46	31	24	39	4	31	19	0	0	7:04	o
60	NA	NA	0	3174	familiarization	bright	TRUE	NA	NA	NA	NA	NA	NA	NA	NA	NA	46	31	24	39	4	31	19	NA	NA	NA	o
61	NA	NA	7	1714	familiarization	normal	TRUE	NA	NA	NA	NA	NA	NA	NA	NA	NA	46	31	24	39	4	31	19	NA	NA	NA	o
62	5	2	52	621	experiment	normal	TRUE	V-H+	17	22	14	14	0	0	0	3	46	31	24	39	4	31	19	0	1	5:02	o
63	2	4	37	739	experiment	bright	TRUE	V-H-	1	6	1	4	0	0	0	5	46	31	24	39	4	31	19	0	0	2:04	o
64	NA	NA	5	1496	familiarization	bright	TRUE	NA	NA	NA	NA	NA	NA	NA	NA	NA	46	31	24	39	4	31	19	NA	NA	NA	o
65	8	2	44	790	experiment	bright	TRUE	V-H+	13	16	13	13	0	0	0	-2	46	31	24	39	4	31	19	0	1	8:02	o
66	8	2	31	685	experiment	normal	TRUE	V-H+	13	16	13	13	0	0	0	-2	46	31	24	39	4	31	19	0	1	8:02	o
67	5	4	30	873	experiment	normal	TRUE	V-H-	3	2	4	1	0	0	0	7	46	31	24	39	4	31	19	0	0	5:04	o
68	NA	NA	11	799	familiarization	bright	TRUE	NA	NA	NA	NA	NA	NA	NA	NA	NA	46	31	24	39	4	31	19	NA	NA	NA	o
69	NA	NA	6	1132	familiarization	normal	TRUE	NA	NA	NA	NA	NA	NA	NA	NA	NA	46	31	24	39	4	31	19	NA	NA	NA	o
70	7	2	14	951	experiment	normal	TRUE	V-H+	9	21	6	14	0	0	0	5	46	31	24	39	4	31	19	0	1	7:02	o
71	1	2	10	1222	experiment	normal	TRUE	V-H+	4	14	5	13	0	0	0	5	46	31	24	39	4	31	19	0	1	1:02	o
72	8	3	32	1343	experiment	normal	TRUE	V+H+	25	24	17	2	0	0	0	1	46	31	24	39	4	31	19	1	1	8:03	o
73	NA	NA	8	1121	familiarization	bright	TRUE	NA	NA	NA	NA	NA	NA	NA	NA	NA	46	31	24	39	4	31	19	NA	NA	NA	o
74	3	1	2	953	experiment	bright	TRUE	V+H-	24	15	16	11	0	1	0	0	46	31	24	39	4	31	19	1	0	3:01	o
75	4	4	58	534	experiment	normal	TRUE	V-H-	8	9	7	6	0	0	0	3	46	31	24	39	4	31	19	0	0	4:04	o
76	2	4	16	1016	experiment	normal	TRUE	V-H-	1	6	1	4	0	0	0	5	46	31	24	39	4	31	19	0	0	2:04	o
77	NA	NA	9	1863	familiarization	normal	TRUE	NA	NA	NA	NA	NA	NA	NA	NA	NA	46	31	24	39	4	31	19	NA	NA	NA	o
78	7	3	18	934	experiment	normal	TRUE	V+H+	22	21	16	2	1	0	0	1	46	31	24	39	4	31	19	1	1	7:03	o
79	7	3	7	815	experiment	bright	TRUE	V+H+	22	21	16	2	1	0	0	1	46	31	24	39	4	31	19	1	1	7:03	o
80	3	2	20	694	experiment	bright	TRUE	V-H+	10	13	8	10	0	0	0	-4	46	31	24	39	4	31	19	0	1	3:02	o
81	3	3	55	474	experiment	bright	TRUE	V+H+	18	24	14	15	1	0	1	1	90	31	40	57	14	35	37	1	1	3:03	x
82	2	4	40	466	experiment	bright	TRUE	V-H-	1	6	1	4	0	0	0	5	90	31	40	57	14	35	37	0	0	2:04	x
83	7	4	11	662	experiment	normal	TRUE	V-H-	6	8	6	5	0	0	0	6	90	31	40	57	14	35	37	0	0	7:04	x
84	5	4	25	568	experiment	normal	TRUE	V-H-	3	2	4	1	0	0	0	7	90	31	40	57	14	35	37	0	0	5:04	x
85	5	3	27	590	experiment	normal	TRUE	V+H+	26	22	17	14	0	0	0	-2	90	31	40	57	14	35	37	1	1	5:03	x
86	8	4	58	425	experiment	normal	TRUE	V-H-	5	4	5	4	0	0	0	-4	90	31	40	57	14	35	37	0	0	8:04	x
87	NA	NA	2	923	familiarization	normal	TRUE	NA	NA	NA	NA	NA	NA	NA	NA	NA	90	31	40	57	14	35	37	NA	NA	NA	x
88	7	2	19	475	experiment	normal	TRUE	V-H+	9	21	6	14	0	0	0	5	90	31	40	57	14	35	37	0	1	7:02	x
89	4	2	16	532	experiment	bright	TRUE	V-H+	15	23	11	14	0	0	0	7	90	31	40	57	14	35	37	0	1	4:02	x
90	NA	NA	9	877	familiarization	bright	TRUE	NA	NA	NA	NA	NA	NA	NA	NA	NA	90	31	40	57	14	35	37	NA	NA	NA	x
91	5	1	26	495	experiment	bright	TRUE	V+H-	20	11	16	9	0	0	0	-2	90	31	40	57	14	35	37	1	0	5:01	x
92	NA	NA	7	485	familiarization	bright	TRUE	NA	NA	NA	NA	NA	NA	NA	NA	NA	90	31	40	57	14	35	37	NA	NA	NA	x
93	8	4	37	527	experiment	bright	TRUE	V-H-	5	4	5	4	0	0	0	-4	90	31	40	57	14	35	37	0	0	8:04	x
94	3	1	47	455	experiment	bright	TRUE	V+H-	24	15	16	11	0	1	0	0	90	31	40	57	14	35	37	1	0	3:01	x
95	4	1	10	482	experiment	bright	TRUE	V+H-	20	10	14	8	0	0	0	-2	90	31	40	57	14	35	37	1	0	4:01	x
96	4	3	23	455	experiment	bright	TRUE	V+H+	25	25	17	2	1	0	0	-2	90	31	40	57	14	35	37	1	1	4:03	x
97	NA	NA	3	605	familiarization	bright	TRUE	NA	NA	NA	NA	NA	NA	NA	NA	NA	90	31	40	57	14	35	37	NA	NA	NA	x
98	7	4	57	407	experiment	bright	TRUE	V-H-	6	8	6	5	0	0	0	6	90	31	40	57	14	35	37	0	0	7:04	x
99	5	3	41	480	experiment	bright	TRUE	V+H+	26	22	17	14	0	0	0	-2	90	31	40	57	14	35	37	1	1	5:03	x
100	3	4	50	419	experiment	bright	TRUE	V-H-	11	1	9	3	0	0	0	3	90	31	40	57	14	35	37	0	0	3:04	x
101	3	2	32	592	experiment	normal	TRUE	V-H+	10	13	8	10	0	0	0	-4	90	31	40	57	14	35	37	0	1	3:02	x
102	7	3	43	501	experiment	normal	TRUE	V+H+	22	21	16	2	1	0	0	1	90	31	40	57	14	35	37	1	1	7:03	x
103	4	2	49	465	experiment	normal	TRUE	V-H+	15	23	11	14	0	0	0	7	90	31	40	57	14	35	37	0	1	4:02	x
104	2	2	17	424	experiment	bright	TRUE	V-H+	12	17	10	11	1	0	0	-4	90	31	40	57	14	35	37	0	1	2:02	x
105	5	4	46	453	experiment	bright	TRUE	V-H-	3	2	4	1	0	0	0	7	90	31	40	57	14	35	37	0	0	5:04	x
106	1	2	63	536	experiment	normal	TRUE	V-H+	4	14	5	13	0	0	0	5	90	31	40	57	14	35	37	0	1	1:02	x
107	6	2	15	595	experiment	bright	TRUE	V-H+	10	20	9	13	1	0	1	-4	90	31	40	57	14	35	37	0	1	6:02	x
108	NA	NA	0	1226	familiarization	bright	TRUE	NA	NA	NA	NA	NA	NA	NA	NA	NA	90	31	40	57	14	35	37	NA	NA	NA	x
109	3	1	22	649	experiment	normal	TRUE	V+H-	24	15	16	11	0	1	0	0	90	31	40	57	14	35	37	1	0	3:01	x
110	8	1	30	628	experiment	normal	TRUE	V+H-	21	12	15	10	0	1	0	1	90	31	40	57	14	35	37	1	0	8:01	x
111	4	1	21	533	experiment	normal	TRUE	V+H-	20	10	14	8	0	0	0	-2	90	31	40	57	14	35	37	1	0	4:01	x
112	NA	NA	1	737	familiarization	normal	TRUE	NA	NA	NA	NA	NA	NA	NA	NA	NA	90	31	40	57	14	35	37	NA	NA	NA	x
113	6	4	54	561	experiment	normal	TRUE	V-H-	2	7	2	7	0	0	0	-4	90	31	40	57	14	35	37	0	0	6:04	x
114	NA	NA	13	611	familiarization	normal	TRUE	NA	NA	NA	NA	NA	NA	NA	NA	NA	90	31	40	57	14	35	37	NA	NA	NA	x
115	6	3	12	584	experiment	normal	TRUE	V+H+	23	22	17	14	1	0	0	1	90	31	40	57	14	35	37	1	1	6:03	x
116	NA	NA	10	605	familiarization	normal	TRUE	NA	NA	NA	NA	NA	NA	NA	NA	NA	90	31	40	57	14	35	37	NA	NA	NA	x
117	7	2	61	487	experiment	bright	TRUE	V-H+	9	21	6	14	0	0	0	5	90	31	40	57	14	35	37	0	1	7:02	x
118	4	4	1	766	experiment	bright	TRUE	V-H-	8	9	7	6	0	0	0	3	90	31	40	57	14	35	37	0	0	4:04	x
119	8	1	53	419	experiment	bright	TRUE	V+H-	21	12	15	10	0	1	0	1	90	31	40	57	14	35	37	1	0	8:01	x
120	2	1	38	554	experiment	normal	TRUE	V+H-	16	5	12	7	0	1	0	0	90	31	40	57	14	35	37	1	0	2:01	x
121	6	3	33	518	experiment	bright	TRUE	V+H+	23	22	17	14	1	0	0	1	90	31	40	57	14	35	37	1	1	6:03	x
122	2	3	51	483	experiment	bright	TRUE	V+H+	19	19	14	11	1	1	0	1	90	31	40	57	14	35	37	1	1	2:03	x
123	5	2	35	599	experiment	bright	TRUE	V-H+	17	22	14	14	0	0	0	3	90	31	40	57	14	35	37	0	1	5:02	x
124	6	1	31	423	experiment	bright	TRUE	V+H-	25	18	16	14	0	0	0	0	90	31	40	57	14	35	37	1	0	6:01	x
125	1	1	59	441	experiment	normal	TRUE	V+H-	20	13	15	10	0	0	0	1	90	31	40	57	14	35	37	1	0	1:01	x
126	7	1	3	573	experiment	bright	TRUE	V+H-	14	8	14	5	0	0	0	1	90	31	40	57	14	35	37	1	0	7:01	x
127	8	3	7	605	experiment	normal	TRUE	V+H+	25	24	17	2	0	0	0	1	90	31	40	57	14	35	37	1	1	8:03	x
128	2	4	45	518	experiment	normal	TRUE	V-H-	1	6	1	4	0	0	0	5	90	31	40	57	14	35	37	0	0	2:04	x
129	NA	NA	11	603	familiarization	normal	TRUE	NA	NA	NA	NA	NA	NA	NA	NA	NA	90	31	40	57	14	35	37	NA	NA	NA	x
130	NA	NA	12	492	familiarization	bright	TRUE	NA	NA	NA	NA	NA	NA	NA	NA	NA	90	31	40	57	14	35	37	NA	NA	NA	x
131	5	2	48	485	experiment	normal	TRUE	V-H+	17	22	14	14	0	0	0	3	90	31	40	57	14	35	37	0	1	5:02	x
132	2	2	9	545	experiment	normal	TRUE	V-H+	12	17	10	11	1	0	0	-4	90	31	40	57	14	35	37	0	1	2:02	x
133	8	2	20	473	experiment	bright	TRUE	V-H+	13	16	13	13	0	0	0	-2	90	31	40	57	14	35	37	0	1	8:02	x
134	6	4	62	512	experiment	bright	TRUE	V-H-	2	7	2	7	0	0	0	-4	90	31	40	57	14	35	37	0	0	6:04	x
135	NA	NA	4	519	familiarization	normal	TRUE	NA	NA	NA	NA	NA	NA	NA	NA	NA	90	31	40	57	14	35	37	NA	NA	NA	x
136	1	1	4	559	experiment	bright	TRUE	V+H-	20	13	15	10	0	0	0	1	90	31	40	57	14	35	37	1	0	1:01	x
137	8	2	44	546	experiment	normal	TRUE	V-H+	13	16	13	13	0	0	0	-2	90	31	40	57	14	35	37	0	1	8:02	x
138	4	4	18	562	experiment	normal	TRUE	V-H-	8	9	7	6	0	0	0	3	90	31	40	57	14	35	37	0	0	4:04	x
139	2	3	60	467	experiment	normal	TRUE	V+H+	19	19	14	11	1	1	0	1	90	31	40	57	14	35	37	1	1	2:03	x
140	7	3	14	450	experiment	bright	TRUE	V+H+	22	21	16	2	1	0	0	1	90	31	40	57	14	35	37	1	1	7:03	x
141	1	3	28	442	experiment	bright	TRUE	V+H+	27	3	3	2	1	0	0	1	90	31	40	57	14	35	37	1	1	1:03	x
142	1	2	34	460	experiment	bright	TRUE	V-H+	4	14	5	13	0	0	0	5	90	31	40	57	14	35	37	0	1	1:02	x
143	6	1	36	522	experiment	normal	TRUE	V+H-	25	18	16	14	0	0	0	0	90	31	40	57	14	35	37	1	0	6:01	x
144	5	1	6	534	experiment	normal	TRUE	V+H-	20	11	16	9	0	0	0	-2	90	31	40	57	14	35	37	1	0	5:01	x
145	3	2	8	534	experiment	bright	TRUE	V-H+	10	13	8	10	0	0	0	-4	90	31	40	57	14	35	37	0	1	3:02	x
146	NA	NA	8	542	familiarization	bright	TRUE	NA	NA	NA	NA	NA	NA	NA	NA	NA	90	31	40	57	14	35	37	NA	NA	NA	x
147	NA	NA	5	516	familiarization	normal	TRUE	NA	NA	NA	NA	NA	NA	NA	NA	NA	90	31	40	57	14	35	37	NA	NA	NA	x
148	4	3	52	588	experiment	normal	TRUE	V+H+	25	25	17	2	1	0	0	-2	90	31	40	57	14	35	37	1	1	4:03	x
149	2	1	13	382	experiment	bright	TRUE	V+H-	16	5	12	7	0	1	0	0	90	31	40	57	14	35	37	1	0	2:01	x
150	3	4	42	521	experiment	normal	TRUE	V-H-	11	1	9	3	0	0	0	3	90	31	40	57	14	35	37	0	0	3:04	x
151	3	3	39	651	experiment	normal	TRUE	V+H+	18	24	14	15	1	0	1	1	90	31	40	57	14	35	37	1	1	3:03	x
152	1	4	56	579	experiment	normal	TRUE	V-H-	7	15	5	12	0	0	0	4	90	31	40	57	14	35	37	0	0	1:04	x
153	8	3	5	456	experiment	bright	TRUE	V+H+	25	24	17	2	0	0	0	1	90	31	40	57	14	35	37	1	1	8:03	x
154	7	1	2	756	experiment	normal	TRUE	V+H-	14	8	14	5	0	0	0	1	90	31	40	57	14	35	37	1	0	7:01	x
155	1	3	24	560	experiment	normal	TRUE	V+H+	27	3	3	2	1	0	0	1	90	31	40	57	14	35	37	1	1	1:03	x
156	NA	NA	6	401	familiarization	bright	TRUE	NA	NA	NA	NA	NA	NA	NA	NA	NA	90	31	40	57	14	35	37	NA	NA	NA	x
157	6	2	29	579	experiment	normal	TRUE	V-H+	10	20	9	13	1	0	1	-4	90	31	40	57	14	35	37	0	1	6:02	x
158	1	4	0	568	experiment	bright	TRUE	V-H-	7	15	5	12	0	0	0	4	90	31	40	57	14	35	37	0	0	1:04	x
159	1	3	59	518	experiment	normal	TRUE	V+H+	27	3	3	2	1	0	0	1	76	26	36	52	13	37	34	1	1	1:03	k
160	1	4	62	706	experiment	normal	TRUE	V-H-	7	15	5	12	0	0	0	4	76	26	36	52	13	37	34	0	0	1:04	k
161	NA	NA	0	1211	familiarization	normal	TRUE	NA	NA	NA	NA	NA	NA	NA	NA	NA	76	26	36	52	13	37	34	NA	NA	NA	k
162	NA	NA	7	536	familiarization	normal	TRUE	NA	NA	NA	NA	NA	NA	NA	NA	NA	76	26	36	52	13	37	34	NA	NA	NA	k
163	1	2	56	341	experiment	bright	TRUE	V-H+	4	14	5	13	0	0	0	5	76	26	36	52	13	37	34	0	1	1:02	k
164	6	1	11	585	experiment	normal	TRUE	V+H-	25	18	16	14	0	0	0	0	76	26	36	52	13	37	34	1	0	6:01	k
165	5	1	38	518	experiment	normal	TRUE	V+H-	20	11	16	9	0	0	0	-2	76	26	36	52	13	37	34	1	0	5:01	k
166	5	2	60	528	experiment	normal	TRUE	V-H+	17	22	14	14	0	0	0	3	76	26	36	52	13	37	34	0	1	5:02	k
167	4	2	40	1742	experiment	bright	TRUE	V-H+	15	23	11	14	0	0	0	7	76	26	36	52	13	37	34	0	1	4:02	k
168	7	2	5	848	experiment	normal	TRUE	V-H+	9	21	6	14	0	0	0	5	76	26	36	52	13	37	34	0	1	7:02	k
169	3	2	44	515	experiment	normal	TRUE	V-H+	10	13	8	10	0	0	0	-4	76	26	36	52	13	37	34	0	1	3:02	k
170	6	1	61	483	experiment	bright	TRUE	V+H-	25	18	16	14	0	0	0	0	76	26	36	52	13	37	34	1	0	6:01	k
171	7	4	31	355	experiment	bright	TRUE	V-H-	6	8	6	5	0	0	0	6	76	26	36	52	13	37	34	0	0	7:04	k
172	6	4	54	578	experiment	normal	TRUE	V-H-	2	7	2	7	0	0	0	-4	76	26	36	52	13	37	34	0	0	6:04	k
173	3	4	41	568	experiment	normal	TRUE	V-H-	11	1	9	3	0	0	0	3	76	26	36	52	13	37	34	0	0	3:04	k
174	7	1	32	343	experiment	bright	TRUE	V+H-	14	8	14	5	0	0	0	1	76	26	36	52	13	37	34	1	0	7:01	k
175	8	3	43	532	experiment	normal	TRUE	V+H+	25	24	17	2	0	0	0	1	76	26	36	52	13	37	34	1	1	8:03	k
176	NA	NA	8	597	familiarization	normal	TRUE	NA	NA	NA	NA	NA	NA	NA	NA	NA	76	26	36	52	13	37	34	NA	NA	NA	k
177	NA	NA	1	569	familiarization	bright	TRUE	NA	NA	NA	NA	NA	NA	NA	NA	NA	76	26	36	52	13	37	34	NA	NA	NA	k
178	3	1	52	588	experiment	normal	TRUE	V+H-	24	15	16	11	0	1	0	0	76	26	36	52	13	37	34	1	0	3:01	k
179	7	2	29	486	experiment	bright	TRUE	V-H+	9	21	6	14	0	0	0	5	76	26	36	52	13	37	34	0	1	7:02	k
180	1	1	58	457	experiment	bright	TRUE	V+H-	20	13	15	10	0	0	0	1	76	26	36	52	13	37	34	1	0	1:01	k
181	5	3	3	796	experiment	normal	TRUE	V+H+	26	22	17	14	0	0	0	-2	76	26	36	52	13	37	34	1	1	5:03	k
182	7	4	24	529	experiment	normal	TRUE	V-H-	6	8	6	5	0	0	0	6	76	26	36	52	13	37	34	0	0	7:04	k
183	6	3	51	464	experiment	bright	TRUE	V+H+	23	22	17	14	1	0	0	1	76	26	36	52	13	37	34	1	1	6:03	k
184	4	1	10	404	experiment	bright	TRUE	V+H-	20	10	14	8	0	0	0	-2	76	26	36	52	13	37	34	1	0	4:01	k
185	6	4	14	339	experiment	bright	TRUE	V-H-	2	7	2	7	0	0	0	-4	76	26	36	52	13	37	34	0	0	6:04	k
186	3	3	1	547	experiment	normal	TRUE	V+H+	18	24	14	15	1	0	1	1	76	26	36	52	13	37	34	1	1	3:03	k
187	4	3	0	555	experiment	bright	TRUE	V+H+	25	25	17	2	1	0	0	-2	76	26	36	52	13	37	34	1	1	4:03	k
188	2	2	23	427	experiment	normal	TRUE	V-H+	12	17	10	11	1	0	0	-4	76	26	36	52	13	37	34	0	1	2:02	k
189	3	3	36	398	experiment	bright	TRUE	V+H+	18	24	14	15	1	0	1	1	76	26	36	52	13	37	34	1	1	3:03	k
190	1	4	7	372	experiment	bright	TRUE	V-H-	7	15	5	12	0	0	0	4	76	26	36	52	13	37	34	0	0	1:04	k
191	7	3	37	843	experiment	bright	TRUE	V+H+	22	21	16	2	1	0	0	1	76	26	36	52	13	37	34	1	1	7:03	k
192	5	2	30	412	experiment	bright	TRUE	V-H+	17	22	14	14	0	0	0	3	76	26	36	52	13	37	34	0	1	5:02	k
193	8	1	2	448	experiment	bright	TRUE	V+H-	21	12	15	10	0	1	0	1	76	26	36	52	13	37	34	1	0	8:01	k
194	NA	NA	9	479	familiarization	normal	TRUE	NA	NA	NA	NA	NA	NA	NA	NA	NA	76	26	36	52	13	37	34	NA	NA	NA	k
195	4	3	13	455	experiment	normal	TRUE	V+H+	25	25	17	2	1	0	0	-2	76	26	36	52	13	37	34	1	1	4:03	k
196	5	3	35	487	experiment	bright	TRUE	V+H+	26	22	17	14	0	0	0	-2	76	26	36	52	13	37	34	1	1	5:03	k
197	3	2	9	394	experiment	bright	TRUE	V-H+	10	13	8	10	0	0	0	-4	76	26	36	52	13	37	34	0	1	3:02	k
198	6	2	20	318	experiment	bright	TRUE	V-H+	10	20	9	13	1	0	1	-4	76	26	36	52	13	37	34	0	1	6:02	k
199	NA	NA	10	433	familiarization	bright	TRUE	NA	NA	NA	NA	NA	NA	NA	NA	NA	76	26	36	52	13	37	34	NA	NA	NA	k
200	5	4	27	480	experiment	normal	TRUE	V-H-	3	2	4	1	0	0	0	7	76	26	36	52	13	37	34	0	0	5:04	k
201	5	4	48	433	experiment	bright	TRUE	V-H-	3	2	4	1	0	0	0	7	76	26	36	52	13	37	34	0	0	5:04	k
202	2	1	53	519	experiment	normal	TRUE	V+H-	16	5	12	7	0	1	0	0	76	26	36	52	13	37	34	1	0	2:01	k
203	7	3	34	469	experiment	normal	TRUE	V+H+	22	21	16	2	1	0	0	1	76	26	36	52	13	37	34	1	1	7:03	k
204	4	4	57	544	experiment	normal	TRUE	V-H-	8	9	7	6	0	0	0	3	76	26	36	52	13	37	34	0	0	4:04	k
205	NA	NA	2	996	familiarization	normal	TRUE	NA	NA	NA	NA	NA	NA	NA	NA	NA	76	26	36	52	13	37	34	NA	NA	NA	k
206	3	4	28	381	experiment	bright	TRUE	V-H-	11	1	9	3	0	0	0	3	76	26	36	52	13	37	34	0	0	3:04	k
207	NA	NA	6	401	familiarization	bright	TRUE	NA	NA	NA	NA	NA	NA	NA	NA	NA	76	26	36	52	13	37	34	NA	NA	NA	k
208	2	3	33	491	experiment	bright	TRUE	V+H+	19	19	14	11	1	1	0	1	76	26	36	52	13	37	34	1	1	2:03	k
209	2	3	55	517	experiment	normal	TRUE	V+H+	19	19	14	11	1	1	0	1	76	26	36	52	13	37	34	1	1	2:03	k
210	NA	NA	13	506	familiarization	bright	TRUE	NA	NA	NA	NA	NA	NA	NA	NA	NA	76	26	36	52	13	37	34	NA	NA	NA	k
211	8	4	26	435	experiment	normal	TRUE	V-H-	5	4	5	4	0	0	0	-4	76	26	36	52	13	37	34	0	0	8:04	k
212	8	3	49	367	experiment	bright	TRUE	V+H+	25	24	17	2	0	0	0	1	76	26	36	52	13	37	34	1	1	8:03	k
213	8	1	15	750	experiment	normal	TRUE	V+H-	21	12	15	10	0	1	0	1	76	26	36	52	13	37	34	1	0	8:01	k
214	4	4	39	413	experiment	bright	TRUE	V-H-	8	9	7	6	0	0	0	3	76	26	36	52	13	37	34	0	0	4:04	k
215	1	2	42	678	experiment	normal	TRUE	V-H+	4	14	5	13	0	0	0	5	76	26	36	52	13	37	34	0	1	1:02	k
216	4	1	6	563	experiment	normal	TRUE	V+H-	20	10	14	8	0	0	0	-2	76	26	36	52	13	37	34	1	0	4:01	k
217	NA	NA	3	673	familiarization	normal	TRUE	NA	NA	NA	NA	NA	NA	NA	NA	NA	76	26	36	52	13	37	34	NA	NA	NA	k
218	1	3	22	340	experiment	bright	TRUE	V+H+	27	3	3	2	1	0	0	1	76	26	36	52	13	37	34	1	1	1:03	k
219	2	4	8	348	experiment	bright	TRUE	V-H-	1	6	1	4	0	0	0	5	76	26	36	52	13	37	34	0	0	2:04	k
220	NA	NA	5	435	familiarization	bright	TRUE	NA	NA	NA	NA	NA	NA	NA	NA	NA	76	26	36	52	13	37	34	NA	NA	NA	k
221	2	4	47	504	experiment	normal	TRUE	V-H-	1	6	1	4	0	0	0	5	76	26	36	52	13	37	34	0	0	2:04	k
222	3	1	45	411	experiment	bright	TRUE	V+H-	24	15	16	11	0	1	0	0	76	26	36	52	13	37	34	1	0	3:01	k
223	6	2	16	412	experiment	normal	TRUE	V-H+	10	20	9	13	1	0	1	-4	76	26	36	52	13	37	34	0	1	6:02	k
224	2	2	46	392	experiment	bright	TRUE	V-H+	12	17	10	11	1	0	0	-4	76	26	36	52	13	37	34	0	1	2:02	k
225	6	3	63	485	experiment	normal	TRUE	V+H+	23	22	17	14	1	0	0	1	76	26	36	52	13	37	34	1	1	6:03	k
226	2	1	21	392	experiment	bright	TRUE	V+H-	16	5	12	7	0	1	0	0	76	26	36	52	13	37	34	1	0	2:01	k
227	NA	NA	12	474	familiarization	bright	TRUE	NA	NA	NA	NA	NA	NA	NA	NA	NA	76	26	36	52	13	37	34	NA	NA	NA	k
228	NA	NA	4	526	familiarization	bright	TRUE	NA	NA	NA	NA	NA	NA	NA	NA	NA	76	26	36	52	13	37	34	NA	NA	NA	k
229	1	1	18	386	experiment	normal	TRUE	V+H-	20	13	15	10	0	0	0	1	76	26	36	52	13	37	34	1	0	1:01	k
230	NA	NA	11	652	familiarization	normal	TRUE	NA	NA	NA	NA	NA	NA	NA	NA	NA	76	26	36	52	13	37	34	NA	NA	NA	k
231	8	4	19	383	experiment	bright	TRUE	V-H-	5	4	5	4	0	0	0	-4	76	26	36	52	13	37	34	0	0	8:04	k
232	8	2	12	353	experiment	bright	TRUE	V-H+	13	16	13	13	0	0	0	-2	76	26	36	52	13	37	34	0	1	8:02	k
233	4	2	17	553	experiment	normal	TRUE	V-H+	15	23	11	14	0	0	0	7	76	26	36	52	13	37	34	0	1	4:02	k
234	5	1	25	373	experiment	bright	TRUE	V+H-	20	11	16	9	0	0	0	-2	76	26	36	52	13	37	34	1	0	5:01	k
235	7	1	50	702	experiment	normal	TRUE	V+H-	14	8	14	5	0	0	0	1	76	26	36	52	13	37	34	1	0	7:01	k
236	8	2	4	602	experiment	normal	TRUE	V-H+	13	16	13	13	0	0	0	-2	76	26	36	52	13	37	34	0	1	8:02	k
237	3	1	25	1579	experiment	normal	TRUE	V+H-	24	15	16	11	0	1	0	0	98	23	43	59	13	38	46	1	0	3:01	u
238	1	4	57	1343	experiment	normal	TRUE	V-H-	7	15	5	12	0	0	0	4	98	23	43	59	13	38	46	0	0	1:04	u
239	2	3	38	2475	experiment	normal	TRUE	V+H+	19	19	14	11	1	1	0	1	98	23	43	59	13	38	46	1	1	2:03	u
240	1	1	15	803	experiment	bright	TRUE	V+H-	20	13	15	10	0	0	0	1	98	23	43	59	13	38	46	1	0	1:01	u
241	8	4	26	868	experiment	bright	TRUE	V-H-	5	4	5	4	0	0	0	-4	98	23	43	59	13	38	46	0	0	8:04	u
242	4	2	17	1154	experiment	bright	TRUE	V-H+	15	23	11	14	0	0	0	7	98	23	43	59	13	38	46	0	1	4:02	u
243	3	2	42	994	experiment	bright	TRUE	V-H+	10	13	8	10	0	0	0	-4	98	23	43	59	13	38	46	0	1	3:02	u
244	3	3	46	786	experiment	bright	TRUE	V+H+	18	24	14	15	1	0	1	1	98	23	43	59	13	38	46	1	1	3:03	u
245	8	3	3	1955	experiment	normal	TRUE	V+H+	25	24	17	2	0	0	0	1	98	23	43	59	13	38	46	1	1	8:03	u
246	6	1	16	798	experiment	bright	TRUE	V+H-	25	18	16	14	0	0	0	0	98	23	43	59	13	38	46	1	0	6:01	u
247	4	4	29	1306	experiment	bright	TRUE	V-H-	8	9	7	6	0	0	0	3	98	23	43	59	13	38	46	0	0	4:04	u
248	2	2	0	998	experiment	normal	TRUE	V-H+	12	17	10	11	1	0	0	-4	98	23	43	59	13	38	46	0	1	2:02	u
249	3	1	4	1482	experiment	bright	TRUE	V+H-	24	15	16	11	0	1	0	0	98	23	43	59	13	38	46	1	0	3:01	u
250	5	4	11	1956	experiment	normal	TRUE	V-H-	3	2	4	1	0	0	0	7	98	23	43	59	13	38	46	0	0	5:04	u
251	1	3	35	879	experiment	normal	TRUE	V+H+	27	3	3	2	1	0	0	1	98	23	43	59	13	38	46	1	1	1:03	u
252	5	1	45	614	experiment	bright	TRUE	V+H-	20	11	16	9	0	0	0	-2	98	23	43	59	13	38	46	1	0	5:01	u
253	7	3	31	747	experiment	bright	TRUE	V+H+	22	21	16	2	1	0	0	1	98	23	43	59	13	38	46	1	1	7:03	u
254	6	2	22	923	experiment	bright	TRUE	V-H+	10	20	9	13	1	0	1	-4	98	23	43	59	13	38	46	0	1	6:02	u
255	4	1	44	767	experiment	bright	TRUE	V+H-	20	10	14	8	0	0	0	-2	98	23	43	59	13	38	46	1	0	4:01	u
256	2	1	61	759	experiment	bright	TRUE	V+H-	16	5	12	7	0	1	0	0	98	23	43	59	13	38	46	1	0	2:01	u
257	NA	NA	2	1086	familiarization	normal	TRUE	NA	NA	NA	NA	NA	NA	NA	NA	NA	98	23	43	59	13	38	46	NA	NA	NA	u
258	6	3	33	998	experiment	bright	TRUE	V+H+	23	22	17	14	1	0	0	1	98	23	43	59	13	38	46	1	1	6:03	u
259	3	4	28	1686	experiment	normal	TRUE	V-H-	11	1	9	3	0	0	0	3	98	23	43	59	13	38	46	0	0	3:04	u
260	2	3	50	723	experiment	bright	TRUE	V+H+	19	19	14	11	1	1	0	1	98	23	43	59	13	38	46	1	1	2:03	u
261	2	1	5	1798	experiment	normal	TRUE	V+H-	16	5	12	7	0	1	0	0	98	23	43	59	13	38	46	1	0	2:01	u
262	NA	NA	10	1506	familiarization	normal	TRUE	NA	NA	NA	NA	NA	NA	NA	NA	NA	98	23	43	59	13	38	46	NA	NA	NA	u
263	5	3	12	1983	experiment	normal	TRUE	V+H+	26	22	17	14	0	0	0	-2	98	23	43	59	13	38	46	1	1	5:03	u
264	6	1	41	1574	experiment	normal	TRUE	V+H-	25	18	16	14	0	0	0	0	98	23	43	59	13	38	46	1	0	6:01	u
265	8	1	10	2122	experiment	normal	TRUE	V+H-	21	12	15	10	0	1	0	1	98	23	43	59	13	38	46	1	0	8:01	u
266	NA	NA	3	1689	familiarization	normal	TRUE	NA	NA	NA	NA	NA	NA	NA	NA	NA	98	23	43	59	13	38	46	NA	NA	NA	u
267	4	2	49	1005	experiment	normal	TRUE	V-H+	15	23	11	14	0	0	0	7	98	23	43	59	13	38	46	0	1	4:02	u
268	5	3	8	1590	experiment	bright	TRUE	V+H+	26	22	17	14	0	0	0	-2	98	23	43	59	13	38	46	1	1	5:03	u
269	6	4	56	921	experiment	bright	TRUE	V-H-	2	7	2	7	0	0	0	-4	98	23	43	59	13	38	46	0	0	6:04	u
270	5	1	9	2152	experiment	normal	TRUE	V+H-	20	11	16	9	0	0	0	-2	98	23	43	59	13	38	46	1	0	5:01	u
271	7	2	14	1655	experiment	normal	TRUE	V-H+	9	21	6	14	0	0	0	5	98	23	43	59	13	38	46	0	1	7:02	u
272	NA	NA	12	921	familiarization	bright	TRUE	NA	NA	NA	NA	NA	NA	NA	NA	NA	98	23	43	59	13	38	46	NA	NA	NA	u
273	2	2	13	1143	experiment	bright	TRUE	V-H+	12	17	10	11	1	0	0	-4	98	23	43	59	13	38	46	0	1	2:02	u
274	3	3	21	1707	experiment	normal	TRUE	V+H+	18	24	14	15	1	0	1	1	98	23	43	59	13	38	46	1	1	3:03	u
275	8	4	60	1227	experiment	normal	TRUE	V-H-	5	4	5	4	0	0	0	-4	98	23	43	59	13	38	46	0	0	8:04	u
276	NA	NA	5	1447	familiarization	normal	TRUE	NA	NA	NA	NA	NA	NA	NA	NA	NA	98	23	43	59	13	38	46	NA	NA	NA	u
277	NA	NA	1	1225	familiarization	bright	TRUE	NA	NA	NA	NA	NA	NA	NA	NA	NA	98	23	43	59	13	38	46	NA	NA	NA	u
278	NA	NA	4	854	familiarization	bright	TRUE	NA	NA	NA	NA	NA	NA	NA	NA	NA	98	23	43	59	13	38	46	NA	NA	NA	u
279	4	3	19	1298	experiment	normal	TRUE	V+H+	25	25	17	2	1	0	0	-2	98	23	43	59	13	38	46	1	1	4:03	u
280	1	3	62	947	experiment	bright	TRUE	V+H+	27	3	3	2	1	0	0	1	98	23	43	59	13	38	46	1	1	1:03	u
281	8	1	51	1407	experiment	bright	TRUE	V+H-	21	12	15	10	0	1	0	1	98	23	43	59	13	38	46	1	0	8:01	u
282	NA	NA	0	1453	familiarization	bright	TRUE	NA	NA	NA	NA	NA	NA	NA	NA	NA	98	23	43	59	13	38	46	NA	NA	NA	u
283	8	2	24	865	experiment	bright	TRUE	V-H+	13	16	13	13	0	0	0	-2	98	23	43	59	13	38	46	0	1	8:02	u
284	7	2	40	669	experiment	bright	TRUE	V-H+	9	21	6	14	0	0	0	5	98	23	43	59	13	38	46	0	1	7:02	u
285	1	4	20	743	experiment	bright	TRUE	V-H-	7	15	5	12	0	0	0	4	98	23	43	59	13	38	46	0	0	1:04	u
286	NA	NA	13	2040	familiarization	normal	TRUE	NA	NA	NA	NA	NA	NA	NA	NA	NA	98	23	43	59	13	38	46	NA	NA	NA	u
287	1	2	55	1681	experiment	normal	TRUE	V-H+	4	14	5	13	0	0	0	5	98	23	43	59	13	38	46	0	1	1:02	u
288	NA	NA	6	791	familiarization	bright	TRUE	NA	NA	NA	NA	NA	NA	NA	NA	NA	98	23	43	59	13	38	46	NA	NA	NA	u
289	1	1	43	1924	experiment	normal	TRUE	V+H-	20	13	15	10	0	0	0	1	98	23	43	59	13	38	46	1	0	1:01	u
290	6	3	48	724	experiment	normal	TRUE	V+H+	23	22	17	14	1	0	0	1	98	23	43	59	13	38	46	1	1	6:03	u
291	8	2	1	1623	experiment	normal	TRUE	V-H+	13	16	13	13	0	0	0	-2	98	23	43	59	13	38	46	0	1	8:02	u
292	2	4	39	931	experiment	bright	TRUE	V-H-	1	6	1	4	0	0	0	5	98	23	43	59	13	38	46	0	0	2:04	u
293	6	4	58	2022	experiment	normal	TRUE	V-H-	2	7	2	7	0	0	0	-4	98	23	43	59	13	38	46	0	0	6:04	u
294	2	4	59	1696	experiment	normal	TRUE	V-H-	1	6	1	4	0	0	0	5	98	23	43	59	13	38	46	0	0	2:04	u
295	4	1	7	1339	experiment	normal	FALSE	V+H-	20	10	14	8	0	0	0	-2	98	23	43	59	13	38	46	1	0	4:01	u
296	7	4	27	1190	experiment	normal	TRUE	V-H-	6	8	6	5	0	0	0	6	98	23	43	59	13	38	46	0	0	7:04	u
297	NA	NA	11	2344	familiarization	normal	TRUE	NA	NA	NA	NA	NA	NA	NA	NA	NA	98	23	43	59	13	38	46	NA	NA	NA	u
298	5	4	54	735	experiment	bright	TRUE	V-H-	3	2	4	1	0	0	0	7	98	23	43	59	13	38	46	0	0	5:04	u
299	NA	NA	7	1815	familiarization	normal	TRUE	NA	NA	NA	NA	NA	NA	NA	NA	NA	98	23	43	59	13	38	46	NA	NA	NA	u
300	7	1	2	1859	experiment	normal	TRUE	V+H-	14	8	14	5	0	0	0	1	98	23	43	59	13	38	46	1	0	7:01	u
301	5	2	23	852	experiment	bright	TRUE	V-H+	17	22	14	14	0	0	0	3	98	23	43	59	13	38	46	0	1	5:02	u
302	7	4	63	781	experiment	bright	TRUE	V-H-	6	8	6	5	0	0	0	6	98	23	43	59	13	38	46	0	0	7:04	u
303	7	1	18	936	experiment	bright	TRUE	V+H-	14	8	14	5	0	0	0	1	98	23	43	59	13	38	46	1	0	7:01	u
304	5	2	6	2082	experiment	normal	TRUE	V-H+	17	22	14	14	0	0	0	3	98	23	43	59	13	38	46	0	1	5:02	u
305	8	3	47	637	experiment	bright	TRUE	V+H+	25	24	17	2	0	0	0	1	98	23	43	59	13	38	46	1	1	8:03	u
306	4	3	52	1361	experiment	bright	TRUE	V+H+	25	25	17	2	1	0	0	-2	98	23	43	59	13	38	46	1	1	4:03	u
307	3	4	37	863	experiment	bright	TRUE	V-H-	11	1	9	3	0	0	0	3	98	23	43	59	13	38	46	0	0	3:04	u
308	4	4	32	1027	experiment	normal	TRUE	V-H-	8	9	7	6	0	0	0	3	98	23	43	59	13	38	46	0	0	4:04	u
309	1	2	34	1045	experiment	bright	TRUE	V-H+	4	14	5	13	0	0	0	5	98	23	43	59	13	38	46	0	1	1:02	u
310	NA	NA	9	1266	familiarization	bright	TRUE	NA	NA	NA	NA	NA	NA	NA	NA	NA	98	23	43	59	13	38	46	NA	NA	NA	u
311	3	2	36	1639	experiment	normal	TRUE	V-H+	10	13	8	10	0	0	0	-4	98	23	43	59	13	38	46	0	1	3:02	u
312	NA	NA	14	837	familiarization	bright	TRUE	NA	NA	NA	NA	NA	NA	NA	NA	NA	98	23	43	59	13	38	46	NA	NA	NA	u
313	6	2	53	671	experiment	normal	TRUE	V-H+	10	20	9	13	1	0	1	-4	98	23	43	59	13	38	46	0	1	6:02	u
314	7	3	30	778	experiment	normal	TRUE	V+H+	22	21	16	2	1	0	0	1	98	23	43	59	13	38	46	1	1	7:03	u
315	NA	NA	8	972	familiarization	bright	TRUE	NA	NA	NA	NA	NA	NA	NA	NA	NA	98	23	43	59	13	38	46	NA	NA	NA	u
316	5	2	2	1583	experiment	normal	TRUE	V-H+	17	22	14	14	0	0	0	3	58	30	15	50	8	32	26	0	1	5:02	p
317	3	3	37	710	experiment	normal	TRUE	V+H+	18	24	14	15	1	0	1	1	58	30	15	50	8	32	26	1	1	3:03	p
318	6	4	49	338	experiment	bright	TRUE	V-H-	2	7	2	7	0	0	0	-4	58	30	15	50	8	32	26	0	0	6:04	p
319	2	2	33	546	experiment	bright	TRUE	V-H+	12	17	10	11	1	0	0	-4	58	30	15	50	8	32	26	0	1	2:02	p
320	6	3	38	418	experiment	bright	TRUE	V+H+	23	22	17	14	1	0	0	1	58	30	15	50	8	32	26	1	1	6:03	p
321	7	2	32	496	experiment	bright	TRUE	V-H+	9	21	6	14	0	0	0	5	58	30	15	50	8	32	26	0	1	7:02	p
322	4	1	7	759	experiment	bright	TRUE	V+H-	20	10	14	8	0	0	0	-2	58	30	15	50	8	32	26	1	0	4:01	p
323	7	1	42	398	experiment	normal	TRUE	V+H-	14	8	14	5	0	0	0	1	58	30	15	50	8	32	26	1	0	7:01	p
324	2	1	45	383	experiment	bright	TRUE	V+H-	16	5	12	7	0	1	0	0	58	30	15	50	8	32	26	1	0	2:01	p
325	3	2	47	719	experiment	normal	TRUE	V-H+	10	13	8	10	0	0	0	-4	58	30	15	50	8	32	26	0	1	3:02	p
326	5	4	57	501	experiment	bright	TRUE	V-H-	3	2	4	1	0	0	0	7	58	30	15	50	8	32	26	0	0	5:04	p
327	1	2	28	634	experiment	normal	TRUE	V-H+	4	14	5	13	0	0	0	5	58	30	15	50	8	32	26	0	1	1:02	p
328	7	3	60	690	experiment	bright	TRUE	V+H+	22	21	16	2	1	0	0	1	58	30	15	50	8	32	26	1	1	7:03	p
329	8	2	22	653	experiment	normal	TRUE	V-H+	13	16	13	13	0	0	0	-2	58	30	15	50	8	32	26	0	1	8:02	p
330	4	2	35	553	experiment	normal	TRUE	V-H+	15	23	11	14	0	0	0	7	58	30	15	50	8	32	26	0	1	4:02	p
331	2	4	61	629	experiment	normal	TRUE	V-H-	1	6	1	4	0	0	0	5	58	30	15	50	8	32	26	0	0	2:04	p
332	5	4	18	958	experiment	normal	FALSE	V-H-	3	2	4	1	0	0	0	7	58	30	15	50	8	32	26	0	0	5:04	p
333	7	2	19	682	experiment	normal	TRUE	V-H+	9	21	6	14	0	0	0	5	58	30	15	50	8	32	26	0	1	7:02	p
334	NA	NA	8	638	familiarization	normal	TRUE	NA	NA	NA	NA	NA	NA	NA	NA	NA	58	30	15	50	8	32	26	NA	NA	NA	p
335	6	3	16	658	experiment	normal	TRUE	V+H+	23	22	17	14	1	0	0	1	58	30	15	50	8	32	26	1	1	6:03	p
336	3	3	43	380	experiment	bright	TRUE	V+H+	18	24	14	15	1	0	1	1	58	30	15	50	8	32	26	1	1	3:03	p
337	NA	NA	12	598	familiarization	bright	TRUE	NA	NA	NA	NA	NA	NA	NA	NA	NA	58	30	15	50	8	32	26	NA	NA	NA	p
338	2	1	8	1322	experiment	normal	TRUE	V+H-	16	5	12	7	0	1	0	0	58	30	15	50	8	32	26	1	0	2:01	p
339	8	1	24	504	experiment	normal	TRUE	V+H-	21	12	15	10	0	1	0	1	58	30	15	50	8	32	26	1	0	8:01	p
340	NA	NA	4	955	familiarization	normal	TRUE	NA	NA	NA	NA	NA	NA	NA	NA	NA	58	30	15	50	8	32	26	NA	NA	NA	p
341	4	1	14	577	experiment	normal	TRUE	V+H-	20	10	14	8	0	0	0	-2	58	30	15	50	8	32	26	1	0	4:01	p
342	6	4	1	1712	experiment	normal	FALSE	V-H-	2	7	2	7	0	0	0	-4	58	30	15	50	8	32	26	0	0	6:04	p
343	NA	NA	1	1189	familiarization	bright	TRUE	NA	NA	NA	NA	NA	NA	NA	NA	NA	58	30	15	50	8	32	26	NA	NA	NA	p
344	8	3	21	699	experiment	normal	TRUE	V+H+	25	24	17	2	0	0	0	1	58	30	15	50	8	32	26	1	1	8:03	p
345	NA	NA	11	557	familiarization	normal	TRUE	NA	NA	NA	NA	NA	NA	NA	NA	NA	58	30	15	50	8	32	26	NA	NA	NA	p
346	6	2	40	535	experiment	normal	TRUE	V-H+	10	20	9	13	1	0	1	-4	58	30	15	50	8	32	26	0	1	6:02	p
347	3	1	13	738	experiment	bright	TRUE	V+H-	24	15	16	11	0	1	0	0	58	30	15	50	8	32	26	1	0	3:01	p
348	3	4	44	501	experiment	normal	TRUE	V-H-	11	1	9	3	0	0	0	3	58	30	15	50	8	32	26	0	0	3:04	p
349	8	3	26	662	experiment	bright	TRUE	V+H+	25	24	17	2	0	0	0	1	58	30	15	50	8	32	26	1	1	8:03	p
350	4	3	27	603	experiment	bright	TRUE	V+H+	25	25	17	2	1	0	0	-2	58	30	15	50	8	32	26	1	1	4:03	p
351	1	2	59	468	experiment	bright	TRUE	V-H+	4	14	5	13	0	0	0	5	58	30	15	50	8	32	26	0	1	1:02	p
352	8	4	56	477	experiment	normal	TRUE	V-H-	5	4	5	4	0	0	0	-4	58	30	15	50	8	32	26	0	0	8:04	p
353	2	4	11	792	experiment	bright	TRUE	V-H-	1	6	1	4	0	0	0	5	58	30	15	50	8	32	26	0	0	2:04	p
354	1	4	39	472	experiment	bright	TRUE	V-H-	7	15	5	12	0	0	0	4	58	30	15	50	8	32	26	0	0	1:04	p
355	6	2	10	811	experiment	bright	TRUE	V-H+	10	20	9	13	1	0	1	-4	58	30	15	50	8	32	26	0	1	6:02	p
356	3	2	46	524	experiment	bright	TRUE	V-H+	10	13	8	10	0	0	0	-4	58	30	15	50	8	32	26	0	1	3:02	p
357	7	3	20	730	experiment	normal	TRUE	V+H+	22	21	16	2	1	0	0	1	58	30	15	50	8	32	26	1	1	7:03	p
358	8	2	41	451	experiment	bright	TRUE	V-H+	13	16	13	13	0	0	0	-2	58	30	15	50	8	32	26	0	1	8:02	p
359	5	1	54	475	experiment	normal	TRUE	V+H-	20	11	16	9	0	0	0	-2	58	30	15	50	8	32	26	1	0	5:01	p
360	4	4	6	721	experiment	bright	TRUE	V-H-	8	9	7	6	0	0	0	3	58	30	15	50	8	32	26	0	0	4:04	p
361	1	4	34	483	experiment	normal	TRUE	V-H-	7	15	5	12	0	0	0	4	58	30	15	50	8	32	26	0	0	1:04	p
362	8	4	51	489	experiment	bright	TRUE	V-H-	5	4	5	4	0	0	0	-4	58	30	15	50	8	32	26	0	0	8:04	p
363	1	1	63	496	experiment	normal	TRUE	V+H-	20	13	15	10	0	0	0	1	58	30	15	50	8	32	26	1	0	1:01	p
364	1	3	48	515	experiment	normal	TRUE	V+H+	27	3	3	2	1	0	0	1	58	30	15	50	8	32	26	1	1	1:03	p
365	NA	NA	3	748	familiarization	bright	TRUE	NA	NA	NA	NA	NA	NA	NA	NA	NA	58	30	15	50	8	32	26	NA	NA	NA	p
366	6	1	50	485	experiment	normal	TRUE	V+H-	25	18	16	14	0	0	0	0	58	30	15	50	8	32	26	1	0	6:01	p
367	NA	NA	7	713	familiarization	normal	TRUE	NA	NA	NA	NA	NA	NA	NA	NA	NA	58	30	15	50	8	32	26	NA	NA	NA	p
368	1	3	3	1023	experiment	bright	TRUE	V+H+	27	3	3	2	1	0	0	1	58	30	15	50	8	32	26	1	1	1:03	p
369	6	1	15	522	experiment	bright	TRUE	V+H-	25	18	16	14	0	0	0	0	58	30	15	50	8	32	26	1	0	6:01	p
370	NA	NA	13	718	familiarization	normal	FALSE	NA	NA	NA	NA	NA	NA	NA	NA	NA	58	30	15	50	8	32	26	NA	NA	NA	p
371	4	2	0	195	experiment	bright	FALSE	V-H+	15	23	11	14	0	0	0	7	58	30	15	50	8	32	26	0	1	4:02	p
372	3	1	55	612	experiment	normal	TRUE	V+H-	24	15	16	11	0	1	0	0	58	30	15	50	8	32	26	1	0	3:01	p
373	5	3	25	501	experiment	bright	TRUE	V+H+	26	22	17	14	0	0	0	-2	58	30	15	50	8	32	26	1	1	5:03	p
374	7	4	52	509	experiment	bright	TRUE	V-H-	6	8	6	5	0	0	0	6	58	30	15	50	8	32	26	0	0	7:04	p
375	5	2	12	869	experiment	bright	TRUE	V-H+	17	22	14	14	0	0	0	3	58	30	15	50	8	32	26	0	1	5:02	p
376	NA	NA	2	707	familiarization	bright	TRUE	NA	NA	NA	NA	NA	NA	NA	NA	NA	58	30	15	50	8	32	26	NA	NA	NA	p
377	2	2	36	473	experiment	normal	TRUE	V-H+	12	17	10	11	1	0	0	-4	58	30	15	50	8	32	26	0	1	2:02	p
378	NA	NA	0	2328	familiarization	bright	TRUE	NA	NA	NA	NA	NA	NA	NA	NA	NA	58	30	15	50	8	32	26	NA	NA	NA	p
379	NA	NA	5	823	familiarization	bright	TRUE	NA	NA	NA	NA	NA	NA	NA	NA	NA	58	30	15	50	8	32	26	NA	NA	NA	p
380	2	3	30	575	experiment	bright	TRUE	V+H+	19	19	14	11	1	1	0	1	58	30	15	50	8	32	26	1	1	2:03	p
381	NA	NA	9	533	familiarization	normal	TRUE	NA	NA	NA	NA	NA	NA	NA	NA	NA	58	30	15	50	8	32	26	NA	NA	NA	p
382	1	1	5	782	experiment	bright	TRUE	V+H-	20	13	15	10	0	0	0	1	58	30	15	50	8	32	26	1	0	1:01	p
383	4	3	9	219	experiment	normal	TRUE	V+H+	25	25	17	2	1	0	0	-2	58	30	15	50	8	32	26	1	1	4:03	p
384	5	3	4	1829	experiment	normal	TRUE	V+H+	26	22	17	14	0	0	0	-2	58	30	15	50	8	32	26	1	1	5:03	p
385	7	1	58	473	experiment	bright	TRUE	V+H-	14	8	14	5	0	0	0	1	58	30	15	50	8	32	26	1	0	7:01	p
386	NA	NA	6	759	familiarization	normal	TRUE	NA	NA	NA	NA	NA	NA	NA	NA	NA	58	30	15	50	8	32	26	NA	NA	NA	p
387	4	4	62	509	experiment	normal	TRUE	V-H-	8	9	7	6	0	0	0	3	58	30	15	50	8	32	26	0	0	4:04	p
388	3	4	53	503	experiment	bright	TRUE	V-H-	11	1	9	3	0	0	0	3	58	30	15	50	8	32	26	0	0	3:04	p
389	8	1	29	489	experiment	bright	TRUE	V+H-	21	12	15	10	0	1	0	1	58	30	15	50	8	32	26	1	0	8:01	p
390	7	4	17	874	experiment	normal	TRUE	V-H-	6	8	6	5	0	0	0	6	58	30	15	50	8	32	26	0	0	7:04	p
391	5	1	23	497	experiment	bright	TRUE	V+H-	20	11	16	9	0	0	0	-2	58	30	15	50	8	32	26	1	0	5:01	p
392	2	3	31	644	experiment	normal	TRUE	V+H+	19	19	14	11	1	1	0	1	58	30	15	50	8	32	26	1	1	2:03	p
393	NA	NA	10	498	familiarization	bright	TRUE	NA	NA	NA	NA	NA	NA	NA	NA	NA	58	30	15	50	8	32	26	NA	NA	NA	p
394	2	1	12	634	experiment	bright	TRUE	V+H-	16	5	12	7	0	1	0	0	81	26	31	55	12	34	38	1	0	2:01	aa
395	NA	NA	13	618	familiarization	bright	TRUE	NA	NA	NA	NA	NA	NA	NA	NA	NA	81	26	31	55	12	34	38	NA	NA	NA	aa
396	5	1	7	436	experiment	normal	TRUE	V+H-	20	11	16	9	0	0	0	-2	81	26	31	55	12	34	38	1	0	5:01	aa
397	NA	NA	7	690	familiarization	normal	TRUE	NA	NA	NA	NA	NA	NA	NA	NA	NA	81	26	31	55	12	34	38	NA	NA	NA	aa
398	2	2	36	474	experiment	normal	TRUE	V-H+	12	17	10	11	1	0	0	-4	81	26	31	55	12	34	38	0	1	2:02	aa
399	7	3	40	505	experiment	bright	TRUE	V+H+	22	21	16	2	1	0	0	1	81	26	31	55	12	34	38	1	1	7:03	aa
400	NA	NA	9	681	familiarization	normal	TRUE	NA	NA	NA	NA	NA	NA	NA	NA	NA	81	26	31	55	12	34	38	NA	NA	NA	aa
401	NA	NA	12	618	familiarization	bright	TRUE	NA	NA	NA	NA	NA	NA	NA	NA	NA	81	26	31	55	12	34	38	NA	NA	NA	aa
402	7	1	50	355	experiment	bright	TRUE	V+H-	14	8	14	5	0	0	0	1	81	26	31	55	12	34	38	1	0	7:01	aa
403	8	4	3	604	experiment	bright	TRUE	V-H-	5	4	5	4	0	0	0	-4	81	26	31	55	12	34	38	0	0	8:04	aa
404	5	2	27	401	experiment	normal	TRUE	V-H+	17	22	14	14	0	0	0	3	81	26	31	55	12	34	38	0	1	5:02	aa
405	4	3	9	317	experiment	bright	TRUE	V+H+	25	25	17	2	1	0	0	-2	81	26	31	55	12	34	38	1	1	4:03	aa
406	3	1	31	423	experiment	bright	TRUE	V+H-	24	15	16	11	0	1	0	0	81	26	31	55	12	34	38	1	0	3:01	aa
407	6	1	43	490	experiment	normal	TRUE	V+H-	25	18	16	14	0	0	0	0	81	26	31	55	12	34	38	1	0	6:01	aa
408	8	2	57	378	experiment	bright	TRUE	V-H+	13	16	13	13	0	0	0	-2	81	26	31	55	12	34	38	0	1	8:02	aa
409	7	3	21	384	experiment	normal	TRUE	V+H+	22	21	16	2	1	0	0	1	81	26	31	55	12	34	38	1	1	7:03	aa
410	5	3	18	583	experiment	normal	TRUE	V+H+	26	22	17	14	0	0	0	-2	81	26	31	55	12	34	38	1	1	5:03	aa
411	7	2	53	424	experiment	bright	TRUE	V-H+	9	21	6	14	0	0	0	5	81	26	31	55	12	34	38	0	1	7:02	aa
412	2	1	39	627	experiment	normal	TRUE	V+H-	16	5	12	7	0	1	0	0	81	26	31	55	12	34	38	1	0	2:01	aa
413	NA	NA	8	1323	familiarization	bright	TRUE	NA	NA	NA	NA	NA	NA	NA	NA	NA	81	26	31	55	12	34	38	NA	NA	NA	aa
414	1	2	38	471	experiment	normal	TRUE	V-H+	4	14	5	13	0	0	0	5	81	26	31	55	12	34	38	0	1	1:02	aa
415	8	1	6	492	experiment	bright	TRUE	V+H-	21	12	15	10	0	1	0	1	81	26	31	55	12	34	38	1	0	8:01	aa
416	NA	NA	3	504	familiarization	bright	TRUE	NA	NA	NA	NA	NA	NA	NA	NA	NA	81	26	31	55	12	34	38	NA	NA	NA	aa
417	2	2	41	581	experiment	bright	TRUE	V-H+	12	17	10	11	1	0	0	-4	81	26	31	55	12	34	38	0	1	2:02	aa
418	2	4	22	483	experiment	normal	TRUE	V-H-	1	6	1	4	0	0	0	5	81	26	31	55	12	34	38	0	0	2:04	aa
419	NA	NA	1	530	familiarization	normal	TRUE	NA	NA	NA	NA	NA	NA	NA	NA	NA	81	26	31	55	12	34	38	NA	NA	NA	aa
420	6	2	5	392	experiment	bright	TRUE	V-H+	10	20	9	13	1	0	1	-4	81	26	31	55	12	34	38	0	1	6:02	aa
421	1	4	59	540	experiment	normal	TRUE	V-H-	7	15	5	12	0	0	0	4	81	26	31	55	12	34	38	0	0	1:04	aa
422	7	4	4	469	experiment	normal	TRUE	V-H-	6	8	6	5	0	0	0	6	81	26	31	55	12	34	38	0	0	7:04	aa
423	2	4	2	600	experiment	bright	TRUE	V-H-	1	6	1	4	0	0	0	5	81	26	31	55	12	34	38	0	0	2:04	aa
424	8	3	56	368	experiment	bright	TRUE	V+H+	25	24	17	2	0	0	0	1	81	26	31	55	12	34	38	1	1	8:03	aa
425	NA	NA	10	986	familiarization	bright	TRUE	NA	NA	NA	NA	NA	NA	NA	NA	NA	81	26	31	55	12	34	38	NA	NA	NA	aa
426	7	1	52	490	experiment	normal	TRUE	V+H-	14	8	14	5	0	0	0	1	81	26	31	55	12	34	38	1	0	7:01	aa
427	5	4	54	490	experiment	bright	TRUE	V-H-	3	2	4	1	0	0	0	7	81	26	31	55	12	34	38	0	0	5:04	aa
428	7	4	45	401	experiment	bright	TRUE	V-H-	6	8	6	5	0	0	0	6	81	26	31	55	12	34	38	0	0	7:04	aa
429	NA	NA	4	631	familiarization	normal	TRUE	NA	NA	NA	NA	NA	NA	NA	NA	NA	81	26	31	55	12	34	38	NA	NA	NA	aa
430	1	1	60	524	experiment	normal	TRUE	V+H-	20	13	15	10	0	0	0	1	81	26	31	55	12	34	38	1	0	1:01	aa
431	3	2	30	477	experiment	bright	TRUE	V-H+	10	13	8	10	0	0	0	-4	81	26	31	55	12	34	38	0	1	3:02	aa
432	4	3	42	618	experiment	normal	TRUE	V+H+	25	25	17	2	1	0	0	-2	81	26	31	55	12	34	38	1	1	4:03	aa
433	6	1	51	506	experiment	bright	TRUE	V+H-	25	18	16	14	0	0	0	0	81	26	31	55	12	34	38	1	0	6:01	aa
434	8	1	11	439	experiment	normal	TRUE	V+H-	21	12	15	10	0	1	0	1	81	26	31	55	12	34	38	1	0	8:01	aa
435	2	3	61	704	experiment	normal	TRUE	V+H+	19	19	14	11	1	1	0	1	81	26	31	55	12	34	38	1	1	2:03	aa
436	6	4	35	635	experiment	normal	TRUE	V-H-	2	7	2	7	0	0	0	-4	81	26	31	55	12	34	38	0	0	6:04	aa
437	5	1	13	416	experiment	bright	TRUE	V+H-	20	11	16	9	0	0	0	-2	81	26	31	55	12	34	38	1	0	5:01	aa
438	3	4	15	384	experiment	bright	TRUE	V-H-	11	1	9	3	0	0	0	3	81	26	31	55	12	34	38	0	0	3:04	aa
439	NA	NA	11	646	familiarization	bright	TRUE	NA	NA	NA	NA	NA	NA	NA	NA	NA	81	26	31	55	12	34	38	NA	NA	NA	aa
440	8	3	17	541	experiment	normal	TRUE	V+H+	25	24	17	2	0	0	0	1	81	26	31	55	12	34	38	1	1	8:03	aa
441	NA	NA	2	506	familiarization	normal	FALSE	NA	NA	NA	NA	NA	NA	NA	NA	NA	81	26	31	55	12	34	38	NA	NA	NA	aa
442	1	3	37	567	experiment	bright	TRUE	V+H+	27	3	3	2	1	0	0	1	81	26	31	55	12	34	38	1	1	1:03	aa
443	4	2	1	488	experiment	bright	TRUE	V-H+	15	23	11	14	0	0	0	7	81	26	31	55	12	34	38	0	1	4:02	aa
444	5	2	33	433	experiment	bright	TRUE	V-H+	17	22	14	14	0	0	0	3	81	26	31	55	12	34	38	0	1	5:02	aa
445	6	4	28	550	experiment	bright	TRUE	V-H-	2	7	2	7	0	0	0	-4	81	26	31	55	12	34	38	0	0	6:04	aa
446	4	2	32	409	experiment	normal	TRUE	V-H+	15	23	11	14	0	0	0	7	81	26	31	55	12	34	38	0	1	4:02	aa
447	1	3	25	455	experiment	normal	TRUE	V+H+	27	3	3	2	1	0	0	1	81	26	31	55	12	34	38	1	1	1:03	aa
448	7	2	55	459	experiment	normal	TRUE	V-H+	9	21	6	14	0	0	0	5	81	26	31	55	12	34	38	0	1	7:02	aa
449	3	2	10	1754	experiment	normal	TRUE	V-H+	10	13	8	10	0	0	0	-4	81	26	31	55	12	34	38	0	1	3:02	aa
450	NA	NA	6	504	familiarization	bright	TRUE	NA	NA	NA	NA	NA	NA	NA	NA	NA	81	26	31	55	12	34	38	NA	NA	NA	aa
451	1	2	23	327	experiment	bright	TRUE	V-H+	4	14	5	13	0	0	0	5	81	26	31	55	12	34	38	0	1	1:02	aa
452	NA	NA	0	1164	familiarization	normal	TRUE	NA	NA	NA	NA	NA	NA	NA	NA	NA	81	26	31	55	12	34	38	NA	NA	NA	aa
453	1	1	46	492	experiment	bright	TRUE	V+H-	20	13	15	10	0	0	0	1	81	26	31	55	12	34	38	1	0	1:01	aa
454	8	2	44	458	experiment	normal	TRUE	V-H+	13	16	13	13	0	0	0	-2	81	26	31	55	12	34	38	0	1	8:02	aa
455	8	4	8	495	experiment	normal	TRUE	V-H-	5	4	5	4	0	0	0	-4	81	26	31	55	12	34	38	0	0	8:04	aa
456	6	2	63	358	experiment	normal	TRUE	V-H+	10	20	9	13	1	0	1	-4	81	26	31	55	12	34	38	0	1	6:02	aa
457	3	3	47	528	experiment	normal	TRUE	V+H+	18	24	14	15	1	0	1	1	81	26	31	55	12	34	38	1	1	3:03	aa
458	2	3	26	404	experiment	bright	TRUE	V+H+	19	19	14	11	1	1	0	1	81	26	31	55	12	34	38	1	1	2:03	aa
459	3	1	29	636	experiment	normal	TRUE	V+H-	24	15	16	11	0	1	0	0	81	26	31	55	12	34	38	1	0	3:01	aa
460	3	4	0	525	experiment	normal	TRUE	V-H-	11	1	9	3	0	0	0	3	81	26	31	55	12	34	38	0	0	3:04	aa
461	5	3	34	629	experiment	bright	TRUE	V+H+	26	22	17	14	0	0	0	-2	81	26	31	55	12	34	38	1	1	5:03	aa
462	6	3	14	629	experiment	normal	TRUE	V+H+	23	22	17	14	1	0	0	1	81	26	31	55	12	34	38	1	1	6:03	aa
463	5	4	24	607	experiment	normal	TRUE	V-H-	3	2	4	1	0	0	0	7	81	26	31	55	12	34	38	0	0	5:04	aa
464	4	1	62	363	experiment	bright	TRUE	V+H-	20	10	14	8	0	0	0	-2	81	26	31	55	12	34	38	1	0	4:01	aa
465	4	4	20	372	experiment	bright	TRUE	V-H-	8	9	7	6	0	0	0	3	81	26	31	55	12	34	38	0	0	4:04	aa
466	1	4	16	457	experiment	bright	TRUE	V-H-	7	15	5	12	0	0	0	4	81	26	31	55	12	34	38	0	0	1:04	aa
467	3	3	48	348	experiment	bright	TRUE	V+H+	18	24	14	15	1	0	1	1	81	26	31	55	12	34	38	1	1	3:03	aa
468	4	4	49	562	experiment	normal	TRUE	V-H-	8	9	7	6	0	0	0	3	81	26	31	55	12	34	38	0	0	4:04	aa
469	NA	NA	5	700	familiarization	normal	TRUE	NA	NA	NA	NA	NA	NA	NA	NA	NA	81	26	31	55	12	34	38	NA	NA	NA	aa
470	4	1	19	627	experiment	normal	TRUE	V+H-	20	10	14	8	0	0	0	-2	81	26	31	55	12	34	38	1	0	4:01	aa
471	6	3	58	792	experiment	bright	TRUE	V+H+	23	22	17	14	1	0	0	1	81	26	31	55	12	34	38	1	1	6:03	aa
472	NA	NA	7	698	familiarization	normal	TRUE	NA	NA	NA	NA	NA	NA	NA	NA	NA	32	20	16	40	2	16	19	NA	NA	NA	s
473	NA	NA	9	1273	familiarization	bright	TRUE	NA	NA	NA	NA	NA	NA	NA	NA	NA	32	20	16	40	2	16	19	NA	NA	NA	s
474	2	4	22	476	experiment	normal	TRUE	V-H-	1	6	1	4	0	0	0	5	32	20	16	40	2	16	19	0	0	2:04	s
475	5	3	10	812	experiment	normal	TRUE	V+H+	26	22	17	14	0	0	0	-2	32	20	16	40	2	16	19	1	1	5:03	s
476	7	1	56	660	experiment	bright	TRUE	V+H-	14	8	14	5	0	0	0	1	32	20	16	40	2	16	19	1	0	7:01	s
477	8	3	39	1170	experiment	normal	FALSE	V+H+	25	24	17	2	0	0	0	1	32	20	16	40	2	16	19	1	1	8:03	s
478	2	2	18	633	experiment	normal	TRUE	V-H+	12	17	10	11	1	0	0	-4	32	20	16	40	2	16	19	0	1	2:02	s
479	NA	NA	5	1968	familiarization	normal	FALSE	NA	NA	NA	NA	NA	NA	NA	NA	NA	32	20	16	40	2	16	19	NA	NA	NA	s
480	NA	NA	13	603	familiarization	bright	TRUE	NA	NA	NA	NA	NA	NA	NA	NA	NA	32	20	16	40	2	16	19	NA	NA	NA	s
481	NA	NA	11	1007	familiarization	normal	TRUE	NA	NA	NA	NA	NA	NA	NA	NA	NA	32	20	16	40	2	16	19	NA	NA	NA	s
482	2	2	29	586	experiment	bright	TRUE	V-H+	12	17	10	11	1	0	0	-4	32	20	16	40	2	16	19	0	1	2:02	s
483	3	2	7	576	experiment	bright	TRUE	V-H+	10	13	8	10	0	0	0	-4	32	20	16	40	2	16	19	0	1	3:02	s
484	7	3	16	705	experiment	normal	TRUE	V+H+	22	21	16	2	1	0	0	1	32	20	16	40	2	16	19	1	1	7:03	s
485	6	1	17	512	experiment	bright	TRUE	V+H-	25	18	16	14	0	0	0	0	32	20	16	40	2	16	19	1	0	6:01	s
486	1	1	28	781	experiment	normal	TRUE	V+H-	20	13	15	10	0	0	0	1	32	20	16	40	2	16	19	1	0	1:01	s
487	4	2	52	734	experiment	bright	TRUE	V-H+	15	23	11	14	0	0	0	7	32	20	16	40	2	16	19	0	1	4:02	s
488	1	2	4	714	experiment	bright	TRUE	V-H+	4	14	5	13	0	0	0	5	32	20	16	40	2	16	19	0	1	1:02	s
489	NA	NA	4	963	familiarization	bright	TRUE	NA	NA	NA	NA	NA	NA	NA	NA	NA	32	20	16	40	2	16	19	NA	NA	NA	s
490	4	1	26	454	experiment	bright	TRUE	V+H-	20	10	14	8	0	0	0	-2	32	20	16	40	2	16	19	1	0	4:01	s
491	NA	NA	2	632	familiarization	normal	TRUE	NA	NA	NA	NA	NA	NA	NA	NA	NA	32	20	16	40	2	16	19	NA	NA	NA	s
492	8	4	21	618	experiment	bright	TRUE	V-H-	5	4	5	4	0	0	0	-4	32	20	16	40	2	16	19	0	0	8:04	s
493	1	1	43	794	experiment	bright	TRUE	V+H-	20	13	15	10	0	0	0	1	32	20	16	40	2	16	19	1	0	1:01	s
494	2	3	0	671	experiment	bright	TRUE	V+H+	19	19	14	11	1	1	0	1	32	20	16	40	2	16	19	1	1	2:03	s
495	5	3	53	704	experiment	bright	TRUE	V+H+	26	22	17	14	0	0	0	-2	32	20	16	40	2	16	19	1	1	5:03	s
496	8	2	48	451	experiment	bright	TRUE	V-H+	13	16	13	13	0	0	0	-2	32	20	16	40	2	16	19	0	1	8:02	s
497	5	2	37	860	experiment	normal	TRUE	V-H+	17	22	14	14	0	0	0	3	32	20	16	40	2	16	19	0	1	5:02	s
498	2	4	12	513	experiment	bright	TRUE	V-H-	1	6	1	4	0	0	0	5	32	20	16	40	2	16	19	0	0	2:04	s
499	6	2	41	1334	experiment	normal	TRUE	V-H+	10	20	9	13	1	0	1	-4	32	20	16	40	2	16	19	0	1	6:02	s
500	3	1	44	636	experiment	bright	TRUE	V+H-	24	15	16	11	0	1	0	0	32	20	16	40	2	16	19	1	0	3:01	s
501	7	1	55	2370	experiment	normal	TRUE	V+H-	14	8	14	5	0	0	0	1	32	20	16	40	2	16	19	1	0	7:01	s
502	4	4	9	605	experiment	bright	TRUE	V-H-	8	9	7	6	0	0	0	3	32	20	16	40	2	16	19	0	0	4:04	s
503	NA	NA	3	738	familiarization	normal	TRUE	NA	NA	NA	NA	NA	NA	NA	NA	NA	32	20	16	40	2	16	19	NA	NA	NA	s
504	6	4	57	890	experiment	bright	TRUE	V-H-	2	7	2	7	0	0	0	-4	32	20	16	40	2	16	19	0	0	6:04	s
505	5	4	51	522	experiment	bright	TRUE	V-H-	3	2	4	1	0	0	0	7	32	20	16	40	2	16	19	0	0	5:04	s
506	NA	NA	12	732	familiarization	bright	TRUE	NA	NA	NA	NA	NA	NA	NA	NA	NA	32	20	16	40	2	16	19	NA	NA	NA	s
507	5	4	63	1454	experiment	normal	FALSE	V-H-	3	2	4	1	0	0	0	7	32	20	16	40	2	16	19	0	0	5:04	s
508	1	4	20	833	experiment	bright	TRUE	V-H-	7	15	5	12	0	0	0	4	32	20	16	40	2	16	19	0	0	1:04	s
509	NA	NA	0	1007	familiarization	normal	TRUE	NA	NA	NA	NA	NA	NA	NA	NA	NA	32	20	16	40	2	16	19	NA	NA	NA	s
510	NA	NA	8	662	familiarization	bright	TRUE	NA	NA	NA	NA	NA	NA	NA	NA	NA	32	20	16	40	2	16	19	NA	NA	NA	s
511	6	2	2	1721	experiment	bright	TRUE	V-H+	10	20	9	13	1	0	1	-4	32	20	16	40	2	16	19	0	1	6:02	s
512	NA	NA	10	786	familiarization	normal	TRUE	NA	NA	NA	NA	NA	NA	NA	NA	NA	32	20	16	40	2	16	19	NA	NA	NA	s
513	2	1	61	650	experiment	bright	TRUE	V+H-	16	5	12	7	0	1	0	0	32	20	16	40	2	16	19	1	0	2:01	s
514	3	3	35	2304	experiment	normal	TRUE	V+H+	18	24	14	15	1	0	1	1	32	20	16	40	2	16	19	1	1	3:03	s
515	8	1	6	577	experiment	normal	TRUE	V+H-	21	12	15	10	0	1	0	1	32	20	16	40	2	16	19	1	0	8:01	s
516	7	4	31	473	experiment	bright	TRUE	V-H-	6	8	6	5	0	0	0	6	32	20	16	40	2	16	19	0	0	7:04	s
517	5	1	59	448	experiment	bright	TRUE	V+H-	20	11	16	9	0	0	0	-2	32	20	16	40	2	16	19	1	0	5:01	s
518	NA	NA	1	1063	familiarization	bright	TRUE	NA	NA	NA	NA	NA	NA	NA	NA	NA	32	20	16	40	2	16	19	NA	NA	NA	s
519	4	1	14	607	experiment	normal	TRUE	V+H-	20	10	14	8	0	0	0	-2	32	20	16	40	2	16	19	1	0	4:01	s
520	4	2	45	1376	experiment	normal	TRUE	V-H+	15	23	11	14	0	0	0	7	32	20	16	40	2	16	19	0	1	4:02	s
521	8	3	34	828	experiment	bright	TRUE	V+H+	25	24	17	2	0	0	0	1	32	20	16	40	2	16	19	1	1	8:03	s
522	3	1	49	709	experiment	normal	TRUE	V+H-	24	15	16	11	0	1	0	0	32	20	16	40	2	16	19	1	0	3:01	s
523	3	4	54	668	experiment	bright	TRUE	V-H-	11	1	9	3	0	0	0	3	32	20	16	40	2	16	19	0	0	3:04	s
524	4	4	3	1174	experiment	normal	TRUE	V-H-	8	9	7	6	0	0	0	3	32	20	16	40	2	16	19	0	0	4:04	s
525	1	3	46	553	experiment	bright	TRUE	V+H+	27	3	3	2	1	0	0	1	32	20	16	40	2	16	19	1	1	1:03	s
526	4	3	5	828	experiment	bright	TRUE	V+H+	25	25	17	2	1	0	0	-2	32	20	16	40	2	16	19	1	1	4:03	s
527	7	3	24	624	experiment	bright	TRUE	V+H+	22	21	16	2	1	0	0	1	32	20	16	40	2	16	19	1	1	7:03	s
528	6	4	58	557	experiment	normal	TRUE	V-H-	2	7	2	7	0	0	0	-4	32	20	16	40	2	16	19	0	0	6:04	s
529	NA	NA	6	876	familiarization	bright	TRUE	NA	NA	NA	NA	NA	NA	NA	NA	NA	32	20	16	40	2	16	19	NA	NA	NA	s
530	5	2	62	528	experiment	bright	TRUE	V-H+	17	22	14	14	0	0	0	3	32	20	16	40	2	16	19	0	1	5:02	s
531	1	4	27	1427	experiment	normal	FALSE	V-H-	7	15	5	12	0	0	0	4	32	20	16	40	2	16	19	0	0	1:04	s
532	8	2	19	663	experiment	normal	TRUE	V-H+	13	16	13	13	0	0	0	-2	32	20	16	40	2	16	19	0	1	8:02	s
533	3	4	8	1906	experiment	normal	FALSE	V-H-	11	1	9	3	0	0	0	3	32	20	16	40	2	16	19	0	0	3:04	s
534	3	3	15	468	experiment	bright	TRUE	V+H+	18	24	14	15	1	0	1	1	32	20	16	40	2	16	19	1	1	3:03	s
535	7	2	11	1987	experiment	normal	TRUE	V-H+	9	21	6	14	0	0	0	5	32	20	16	40	2	16	19	0	1	7:02	s
536	6	3	47	494	experiment	normal	TRUE	V+H+	23	22	17	14	1	0	0	1	32	20	16	40	2	16	19	1	1	6:03	s
537	2	1	42	771	experiment	normal	TRUE	V+H-	16	5	12	7	0	1	0	0	32	20	16	40	2	16	19	1	0	2:01	s
538	6	3	30	1845	experiment	bright	TRUE	V+H+	23	22	17	14	1	0	0	1	32	20	16	40	2	16	19	1	1	6:03	s
539	8	4	32	854	experiment	normal	TRUE	V-H-	5	4	5	4	0	0	0	-4	32	20	16	40	2	16	19	0	0	8:04	s
540	7	2	25	536	experiment	bright	TRUE	V-H+	9	21	6	14	0	0	0	5	32	20	16	40	2	16	19	0	1	7:02	s
541	1	3	60	896	experiment	normal	TRUE	V+H+	27	3	3	2	1	0	0	1	32	20	16	40	2	16	19	1	1	1:03	s
542	4	3	38	824	experiment	normal	TRUE	V+H+	25	25	17	2	1	0	0	-2	32	20	16	40	2	16	19	1	1	4:03	s
543	2	3	40	667	experiment	normal	TRUE	V+H+	19	19	14	11	1	1	0	1	32	20	16	40	2	16	19	1	1	2:03	s
544	7	4	33	659	experiment	normal	TRUE	V-H-	6	8	6	5	0	0	0	6	32	20	16	40	2	16	19	0	0	7:04	s
545	5	1	23	649	experiment	normal	TRUE	V+H-	20	11	16	9	0	0	0	-2	32	20	16	40	2	16	19	1	0	5:01	s
546	6	1	50	799	experiment	normal	TRUE	V+H-	25	18	16	14	0	0	0	0	32	20	16	40	2	16	19	1	0	6:01	s
547	8	1	1	806	experiment	bright	TRUE	V+H-	21	12	15	10	0	1	0	1	32	20	16	40	2	16	19	1	0	8:01	s
548	1	2	13	755	experiment	normal	TRUE	V-H+	4	14	5	13	0	0	0	5	32	20	16	40	2	16	19	0	1	1:02	s
549	3	2	36	1763	experiment	normal	FALSE	V-H+	10	13	8	10	0	0	0	-4	32	20	16	40	2	16	19	0	1	3:02	s
550	8	3	11	302	experiment	bright	TRUE	V+H+	25	24	17	2	0	0	0	1	59	22	20	40	7	31	28	1	1	8:03	f
551	4	2	16	342	experiment	bright	TRUE	V-H+	15	23	11	14	0	0	0	7	59	22	20	40	7	31	28	0	1	4:02	f
552	NA	NA	0	1361	familiarization	normal	TRUE	NA	NA	NA	NA	NA	NA	NA	NA	NA	59	22	20	40	7	31	28	NA	NA	NA	f
553	7	4	50	403	experiment	normal	TRUE	V-H-	6	8	6	5	0	0	0	6	59	22	20	40	7	31	28	0	0	7:04	f
554	2	3	15	269	experiment	bright	TRUE	V+H+	19	19	14	11	1	1	0	1	59	22	20	40	7	31	28	1	1	2:03	f
555	NA	NA	12	450	familiarization	bright	TRUE	NA	NA	NA	NA	NA	NA	NA	NA	NA	59	22	20	40	7	31	28	NA	NA	NA	f
556	3	1	56	349	experiment	bright	TRUE	V+H-	24	15	16	11	0	1	0	0	59	22	20	40	7	31	28	1	0	3:01	f
557	7	2	57	389	experiment	normal	TRUE	V-H+	9	21	6	14	0	0	0	5	59	22	20	40	7	31	28	0	1	7:02	f
558	1	3	26	248	experiment	bright	TRUE	V+H+	27	3	3	2	1	0	0	1	59	22	20	40	7	31	28	1	1	1:03	f
559	NA	NA	1	563	familiarization	bright	TRUE	NA	NA	NA	NA	NA	NA	NA	NA	NA	59	22	20	40	7	31	28	NA	NA	NA	f
560	4	3	14	287	experiment	normal	TRUE	V+H+	25	25	17	2	1	0	0	-2	59	22	20	40	7	31	28	1	1	4:03	f
561	3	2	22	418	experiment	normal	TRUE	V-H+	10	13	8	10	0	0	0	-4	59	22	20	40	7	31	28	0	1	3:02	f
562	NA	NA	13	476	familiarization	normal	FALSE	NA	NA	NA	NA	NA	NA	NA	NA	NA	59	22	20	40	7	31	28	NA	NA	NA	f
563	5	4	41	443	experiment	normal	TRUE	V-H-	3	2	4	1	0	0	0	7	59	22	20	40	7	31	28	0	0	5:04	f
564	7	3	21	251	experiment	bright	TRUE	V+H+	22	21	16	2	1	0	0	1	59	22	20	40	7	31	28	1	1	7:03	f
565	2	2	17	334	experiment	bright	TRUE	V-H+	12	17	10	11	1	0	0	-4	59	22	20	40	7	31	28	0	1	2:02	f
566	3	4	63	272	experiment	bright	FALSE	V-H-	11	1	9	3	0	0	0	3	59	22	20	40	7	31	28	0	0	3:04	f
567	1	4	32	805	experiment	normal	TRUE	V-H-	7	15	5	12	0	0	0	4	59	22	20	40	7	31	28	0	0	1:04	f
568	6	4	38	368	experiment	bright	TRUE	V-H-	2	7	2	7	0	0	0	-4	59	22	20	40	7	31	28	0	0	6:04	f
569	4	1	19	381	experiment	normal	TRUE	V+H-	20	10	14	8	0	0	0	-2	59	22	20	40	7	31	28	1	0	4:01	f
570	8	3	20	389	experiment	normal	TRUE	V+H+	25	24	17	2	0	0	0	1	59	22	20	40	7	31	28	1	1	8:03	f
571	NA	NA	2	336	familiarization	bright	TRUE	NA	NA	NA	NA	NA	NA	NA	NA	NA	59	22	20	40	7	31	28	NA	NA	NA	f
572	7	1	23	452	experiment	normal	TRUE	V+H-	14	8	14	5	0	0	0	1	59	22	20	40	7	31	28	1	0	7:01	f
573	8	2	24	593	experiment	normal	TRUE	V-H+	13	16	13	13	0	0	0	-2	59	22	20	40	7	31	28	0	1	8:02	f
574	NA	NA	5	434	familiarization	normal	TRUE	NA	NA	NA	NA	NA	NA	NA	NA	NA	59	22	20	40	7	31	28	NA	NA	NA	f
575	4	4	61	419	experiment	normal	TRUE	V-H-	8	9	7	6	0	0	0	3	59	22	20	40	7	31	28	0	0	4:04	f
576	1	2	40	334	experiment	bright	TRUE	V-H+	4	14	5	13	0	0	0	5	59	22	20	40	7	31	28	0	1	1:02	f
577	7	1	58	411	experiment	bright	TRUE	V+H-	14	8	14	5	0	0	0	1	59	22	20	40	7	31	28	1	0	7:01	f
578	6	1	36	342	experiment	bright	TRUE	V+H-	25	18	16	14	0	0	0	0	59	22	20	40	7	31	28	1	0	6:01	f
579	5	2	31	379	experiment	normal	TRUE	V-H+	17	22	14	14	0	0	0	3	59	22	20	40	7	31	28	0	1	5:02	f
580	NA	NA	10	638	familiarization	normal	TRUE	NA	NA	NA	NA	NA	NA	NA	NA	NA	59	22	20	40	7	31	28	NA	NA	NA	f
581	6	3	54	379	experiment	bright	TRUE	V+H+	23	22	17	14	1	0	0	1	59	22	20	40	7	31	28	1	1	6:03	f
582	NA	NA	3	434	familiarization	bright	TRUE	NA	NA	NA	NA	NA	NA	NA	NA	NA	59	22	20	40	7	31	28	NA	NA	NA	f
583	2	4	7	478	experiment	normal	TRUE	V-H-	1	6	1	4	0	0	0	5	59	22	20	40	7	31	28	0	0	2:04	f
584	8	4	62	387	experiment	normal	TRUE	V-H-	5	4	5	4	0	0	0	-4	59	22	20	40	7	31	28	0	0	8:04	f
585	6	1	48	353	experiment	normal	TRUE	V+H-	25	18	16	14	0	0	0	0	59	22	20	40	7	31	28	1	0	6:01	f
586	7	3	5	201	experiment	normal	FALSE	V+H+	22	21	16	2	1	0	0	1	59	22	20	40	7	31	28	1	1	7:03	f
587	1	1	9	333	experiment	bright	TRUE	V+H-	20	13	15	10	0	0	0	1	59	22	20	40	7	31	28	1	0	1:01	f
588	5	1	6	638	experiment	normal	TRUE	V+H-	20	11	16	9	0	0	0	-2	59	22	20	40	7	31	28	1	0	5:01	f
589	3	1	4	593	experiment	normal	TRUE	V+H-	24	15	16	11	0	1	0	0	59	22	20	40	7	31	28	1	0	3:01	f
590	4	2	25	586	experiment	normal	TRUE	V-H+	15	23	11	14	0	0	0	7	59	22	20	40	7	31	28	0	1	4:02	f
591	7	2	43	402	experiment	bright	TRUE	V-H+	9	21	6	14	0	0	0	5	59	22	20	40	7	31	28	0	1	7:02	f
592	2	2	35	404	experiment	normal	TRUE	V-H+	12	17	10	11	1	0	0	-4	59	22	20	40	7	31	28	0	1	2:02	f
593	NA	NA	8	280	familiarization	bright	TRUE	NA	NA	NA	NA	NA	NA	NA	NA	NA	59	22	20	40	7	31	28	NA	NA	NA	f
594	7	4	39	503	experiment	bright	TRUE	V-H-	6	8	6	5	0	0	0	6	59	22	20	40	7	31	28	0	0	7:04	f
595	2	1	1	397	experiment	normal	TRUE	V+H-	16	5	12	7	0	1	0	0	59	22	20	40	7	31	28	1	0	2:01	f
596	4	1	55	431	experiment	bright	TRUE	V+H-	20	10	14	8	0	0	0	-2	59	22	20	40	7	31	28	1	0	4:01	f
597	6	4	13	455	experiment	normal	TRUE	V-H-	2	7	2	7	0	0	0	-4	59	22	20	40	7	31	28	0	0	6:04	f
598	1	4	28	463	experiment	bright	TRUE	V-H-	7	15	5	12	0	0	0	4	59	22	20	40	7	31	28	0	0	1:04	f
599	2	4	47	490	experiment	bright	TRUE	V-H-	1	6	1	4	0	0	0	5	59	22	20	40	7	31	28	0	0	2:04	f
600	4	4	46	432	experiment	bright	TRUE	V-H-	8	9	7	6	0	0	0	3	59	22	20	40	7	31	28	0	0	4:04	f
601	3	3	34	314	experiment	bright	TRUE	V+H+	18	24	14	15	1	0	1	1	59	22	20	40	7	31	28	1	1	3:03	f
602	8	1	52	537	experiment	bright	TRUE	V+H-	21	12	15	10	0	1	0	1	59	22	20	40	7	31	28	1	0	8:01	f
603	5	4	33	288	experiment	bright	TRUE	V-H-	3	2	4	1	0	0	0	7	59	22	20	40	7	31	28	0	0	5:04	f
604	5	3	3	380	experiment	normal	TRUE	V+H+	26	22	17	14	0	0	0	-2	59	22	20	40	7	31	28	1	1	5:03	f
605	2	1	60	336	experiment	bright	TRUE	V+H-	16	5	12	7	0	1	0	0	59	22	20	40	7	31	28	1	0	2:01	f
606	2	3	49	549	experiment	normal	TRUE	V+H+	19	19	14	11	1	1	0	1	59	22	20	40	7	31	28	1	1	2:03	f
607	1	2	0	766	experiment	normal	TRUE	V-H+	4	14	5	13	0	0	0	5	59	22	20	40	7	31	28	0	1	1:02	f
608	1	1	30	385	experiment	normal	TRUE	V+H-	20	13	15	10	0	0	0	1	59	22	20	40	7	31	28	1	0	1:01	f
609	NA	NA	4	418	familiarization	bright	TRUE	NA	NA	NA	NA	NA	NA	NA	NA	NA	59	22	20	40	7	31	28	NA	NA	NA	f
610	NA	NA	11	361	familiarization	normal	FALSE	NA	NA	NA	NA	NA	NA	NA	NA	NA	59	22	20	40	7	31	28	NA	NA	NA	f
611	5	1	45	386	experiment	bright	TRUE	V+H-	20	11	16	9	0	0	0	-2	59	22	20	40	7	31	28	1	0	5:01	f
612	1	3	51	969	experiment	normal	TRUE	V+H+	27	3	3	2	1	0	0	1	59	22	20	40	7	31	28	1	1	1:03	f
613	5	2	37	364	experiment	bright	TRUE	V-H+	17	22	14	14	0	0	0	3	59	22	20	40	7	31	28	0	1	5:02	f
614	8	4	29	350	experiment	bright	TRUE	V-H-	5	4	5	4	0	0	0	-4	59	22	20	40	7	31	28	0	0	8:04	f
615	5	3	8	361	experiment	bright	TRUE	V+H+	26	22	17	14	0	0	0	-2	59	22	20	40	7	31	28	1	1	5:03	f
616	8	1	12	455	experiment	normal	TRUE	V+H-	21	12	15	10	0	1	0	1	59	22	20	40	7	31	28	1	0	8:01	f
617	8	2	27	327	experiment	bright	TRUE	V-H+	13	16	13	13	0	0	0	-2	59	22	20	40	7	31	28	0	1	8:02	f
618	3	2	2	323	experiment	bright	TRUE	V-H+	10	13	8	10	0	0	0	-4	59	22	20	40	7	31	28	0	1	3:02	f
619	3	4	59	428	experiment	normal	TRUE	V-H-	11	1	9	3	0	0	0	3	59	22	20	40	7	31	28	0	0	3:04	f
620	6	2	53	402	experiment	bright	TRUE	V-H+	10	20	9	13	1	0	1	-4	59	22	20	40	7	31	28	0	1	6:02	f
621	NA	NA	7	387	familiarization	normal	TRUE	NA	NA	NA	NA	NA	NA	NA	NA	NA	59	22	20	40	7	31	28	NA	NA	NA	f
622	4	3	44	361	experiment	bright	TRUE	V+H+	25	25	17	2	1	0	0	-2	59	22	20	40	7	31	28	1	1	4:03	f
623	6	2	42	408	experiment	normal	TRUE	V-H+	10	20	9	13	1	0	1	-4	59	22	20	40	7	31	28	0	1	6:02	f
624	6	3	18	409	experiment	normal	TRUE	V+H+	23	22	17	14	1	0	0	1	59	22	20	40	7	31	28	1	1	6:03	f
625	NA	NA	9	456	familiarization	normal	TRUE	NA	NA	NA	NA	NA	NA	NA	NA	NA	59	22	20	40	7	31	28	NA	NA	NA	f
626	3	3	10	437	experiment	normal	TRUE	V+H+	18	24	14	15	1	0	1	1	59	22	20	40	7	31	28	1	1	3:03	f
627	NA	NA	6	268	familiarization	bright	TRUE	NA	NA	NA	NA	NA	NA	NA	NA	NA	59	22	20	40	7	31	28	NA	NA	NA	f
628	3	2	43	474	experiment	normal	TRUE	V-H+	10	13	8	10	0	0	0	-4	91	21	38	51	13	38	44	0	1	3:02	q
629	1	4	21	528	experiment	bright	TRUE	V-H-	7	15	5	12	0	0	0	4	91	21	38	51	13	38	44	0	0	1:04	q
630	5	4	9	367	experiment	bright	TRUE	V-H-	3	2	4	1	0	0	0	7	91	21	38	51	13	38	44	0	0	5:04	q
631	6	4	47	498	experiment	normal	TRUE	V-H-	2	7	2	7	0	0	0	-4	91	21	38	51	13	38	44	0	0	6:04	q
632	2	2	0	909	experiment	bright	TRUE	V-H+	12	17	10	11	1	0	0	-4	91	21	38	51	13	38	44	0	1	2:02	q
633	2	4	35	438	experiment	bright	TRUE	V-H-	1	6	1	4	0	0	0	5	91	21	38	51	13	38	44	0	0	2:04	q
634	6	3	15	343	experiment	bright	TRUE	V+H+	23	22	17	14	1	0	0	1	91	21	38	51	13	38	44	1	1	6:03	q
635	NA	NA	10	692	familiarization	normal	TRUE	NA	NA	NA	NA	NA	NA	NA	NA	NA	91	21	38	51	13	38	44	NA	NA	NA	q
636	3	4	32	560	experiment	normal	TRUE	V-H-	11	1	9	3	0	0	0	3	91	21	38	51	13	38	44	0	0	3:04	q
637	8	3	61	389	experiment	bright	TRUE	V+H+	25	24	17	2	0	0	0	1	91	21	38	51	13	38	44	1	1	8:03	q
638	7	4	49	777	experiment	normal	TRUE	V-H-	6	8	6	5	0	0	0	6	91	21	38	51	13	38	44	0	0	7:04	q
639	NA	NA	7	643	familiarization	normal	TRUE	NA	NA	NA	NA	NA	NA	NA	NA	NA	91	21	38	51	13	38	44	NA	NA	NA	q
640	NA	NA	5	391	familiarization	bright	TRUE	NA	NA	NA	NA	NA	NA	NA	NA	NA	91	21	38	51	13	38	44	NA	NA	NA	q
641	1	1	19	451	experiment	bright	TRUE	V+H-	20	13	15	10	0	0	0	1	91	21	38	51	13	38	44	1	0	1:01	q
642	8	2	51	366	experiment	bright	TRUE	V-H+	13	16	13	13	0	0	0	-2	91	21	38	51	13	38	44	0	1	8:02	q
643	3	1	53	462	experiment	bright	TRUE	V+H-	24	15	16	11	0	1	0	0	91	21	38	51	13	38	44	1	0	3:01	q
644	6	1	11	290	experiment	bright	TRUE	V+H-	25	18	16	14	0	0	0	0	91	21	38	51	13	38	44	1	0	6:01	q
645	NA	NA	3	745	familiarization	bright	TRUE	NA	NA	NA	NA	NA	NA	NA	NA	NA	91	21	38	51	13	38	44	NA	NA	NA	q
646	NA	NA	9	362	familiarization	bright	TRUE	NA	NA	NA	NA	NA	NA	NA	NA	NA	91	21	38	51	13	38	44	NA	NA	NA	q
647	7	3	20	409	experiment	bright	TRUE	V+H+	22	21	16	2	1	0	0	1	91	21	38	51	13	38	44	1	1	7:03	q
648	2	4	31	432	experiment	normal	TRUE	V-H-	1	6	1	4	0	0	0	5	91	21	38	51	13	38	44	0	0	2:04	q
649	4	3	48	622	experiment	bright	TRUE	V+H+	25	25	17	2	1	0	0	-2	91	21	38	51	13	38	44	1	1	4:03	q
650	3	1	52	577	experiment	normal	TRUE	V+H-	24	15	16	11	0	1	0	0	91	21	38	51	13	38	44	1	0	3:01	q
651	2	1	62	453	experiment	normal	TRUE	V+H-	16	5	12	7	0	1	0	0	91	21	38	51	13	38	44	1	0	2:01	q
652	4	2	42	491	experiment	bright	TRUE	V-H+	15	23	11	14	0	0	0	7	91	21	38	51	13	38	44	0	1	4:02	q
653	6	2	6	849	experiment	normal	TRUE	V-H+	10	20	9	13	1	0	1	-4	91	21	38	51	13	38	44	0	1	6:02	q
654	4	2	16	692	experiment	normal	TRUE	V-H+	15	23	11	14	0	0	0	7	91	21	38	51	13	38	44	0	1	4:02	q
655	NA	NA	13	78	familiarization	bright	FALSE	NA	NA	NA	NA	NA	NA	NA	NA	NA	91	21	38	51	13	38	44	NA	NA	NA	q
656	5	3	28	383	experiment	normal	TRUE	V+H+	26	22	17	14	0	0	0	-2	91	21	38	51	13	38	44	1	1	5:03	q
657	8	1	7	364	experiment	bright	TRUE	V+H-	21	12	15	10	0	1	0	1	91	21	38	51	13	38	44	1	0	8:01	q
658	NA	NA	8	455	familiarization	normal	TRUE	NA	NA	NA	NA	NA	NA	NA	NA	NA	91	21	38	51	13	38	44	NA	NA	NA	q
659	6	4	30	537	experiment	bright	TRUE	V-H-	2	7	2	7	0	0	0	-4	91	21	38	51	13	38	44	0	0	6:04	q
660	7	2	4	690	experiment	normal	TRUE	V-H+	9	21	6	14	0	0	0	5	91	21	38	51	13	38	44	0	1	7:02	q
661	4	4	58	618	experiment	normal	TRUE	V-H-	8	9	7	6	0	0	0	3	91	21	38	51	13	38	44	0	0	4:04	q
662	NA	NA	1	189	familiarization	normal	TRUE	NA	NA	NA	NA	NA	NA	NA	NA	NA	91	21	38	51	13	38	44	NA	NA	NA	q
663	8	4	34	337	experiment	bright	TRUE	V-H-	5	4	5	4	0	0	0	-4	91	21	38	51	13	38	44	0	0	8:04	q
664	4	1	17	403	experiment	bright	TRUE	V+H-	20	10	14	8	0	0	0	-2	91	21	38	51	13	38	44	1	0	4:01	q
665	5	1	14	504	experiment	normal	TRUE	V+H-	20	11	16	9	0	0	0	-2	91	21	38	51	13	38	44	1	0	5:01	q
666	7	4	60	360	experiment	bright	TRUE	V-H-	6	8	6	5	0	0	0	6	91	21	38	51	13	38	44	0	0	7:04	q
667	5	2	5	773	experiment	normal	TRUE	V-H+	17	22	14	14	0	0	0	3	91	21	38	51	13	38	44	0	1	5:02	q
668	3	3	55	593	experiment	bright	TRUE	V+H+	18	24	14	15	1	0	1	1	91	21	38	51	13	38	44	1	1	3:03	q
669	1	2	41	436	experiment	bright	FALSE	V-H+	4	14	5	13	0	0	0	5	91	21	38	51	13	38	44	0	1	1:02	q
670	NA	NA	11	342	familiarization	bright	TRUE	NA	NA	NA	NA	NA	NA	NA	NA	NA	91	21	38	51	13	38	44	NA	NA	NA	q
671	8	1	29	375	experiment	normal	TRUE	V+H-	21	12	15	10	0	1	0	1	91	21	38	51	13	38	44	1	0	8:01	q
672	5	3	12	289	experiment	bright	TRUE	V+H+	26	22	17	14	0	0	0	-2	91	21	38	51	13	38	44	1	1	5:03	q
673	8	4	3	1064	experiment	normal	TRUE	V-H-	5	4	5	4	0	0	0	-4	91	21	38	51	13	38	44	0	0	8:04	q
674	2	2	24	367	experiment	normal	TRUE	V-H+	12	17	10	11	1	0	0	-4	91	21	38	51	13	38	44	0	1	2:02	q
675	1	3	50	318	experiment	normal	TRUE	V+H+	27	3	3	2	1	0	0	1	91	21	38	51	13	38	44	1	1	1:03	q
676	7	3	40	514	experiment	normal	TRUE	V+H+	22	21	16	2	1	0	0	1	91	21	38	51	13	38	44	1	1	7:03	q
677	4	3	46	451	experiment	normal	TRUE	V+H+	25	25	17	2	1	0	0	-2	91	21	38	51	13	38	44	1	1	4:03	q
678	6	1	10	430	experiment	normal	TRUE	V+H-	25	18	16	14	0	0	0	0	91	21	38	51	13	38	44	1	0	6:01	q
679	4	4	63	353	experiment	bright	TRUE	V-H-	8	9	7	6	0	0	0	3	91	21	38	51	13	38	44	0	0	4:04	q
680	NA	NA	12	450	familiarization	normal	TRUE	NA	NA	NA	NA	NA	NA	NA	NA	NA	91	21	38	51	13	38	44	NA	NA	NA	q
681	6	2	36	551	experiment	bright	TRUE	V-H+	10	20	9	13	1	0	1	-4	91	21	38	51	13	38	44	0	1	6:02	q
682	5	4	22	570	experiment	normal	TRUE	V-H-	3	2	4	1	0	0	0	7	91	21	38	51	13	38	44	0	0	5:04	q
683	5	2	26	348	experiment	bright	TRUE	V-H+	17	22	14	14	0	0	0	3	91	21	38	51	13	38	44	0	1	5:02	q
684	1	4	25	987	experiment	normal	TRUE	V-H-	7	15	5	12	0	0	0	4	91	21	38	51	13	38	44	0	0	1:04	q
685	3	2	44	390	experiment	bright	TRUE	V-H+	10	13	8	10	0	0	0	-4	91	21	38	51	13	38	44	0	1	3:02	q
686	3	4	54	570	experiment	bright	TRUE	V-H-	11	1	9	3	0	0	0	3	91	21	38	51	13	38	44	0	0	3:04	q
687	2	3	38	304	experiment	normal	TRUE	V+H+	19	19	14	11	1	1	0	1	91	21	38	51	13	38	44	1	1	2:03	q
688	2	1	23	450	experiment	bright	TRUE	V+H-	16	5	12	7	0	1	0	0	91	21	38	51	13	38	44	1	0	2:01	q
689	1	1	59	620	experiment	normal	TRUE	V+H-	20	13	15	10	0	0	0	1	91	21	38	51	13	38	44	1	0	1:01	q
690	5	1	18	340	experiment	bright	TRUE	V+H-	20	11	16	9	0	0	0	-2	91	21	38	51	13	38	44	1	0	5:01	q
691	8	3	57	417	experiment	normal	TRUE	V+H+	25	24	17	2	0	0	0	1	91	21	38	51	13	38	44	1	1	8:03	q
692	2	3	37	377	experiment	bright	TRUE	V+H+	19	19	14	11	1	1	0	1	91	21	38	51	13	38	44	1	1	2:03	q
693	1	2	33	824	experiment	normal	TRUE	V-H+	4	14	5	13	0	0	0	5	91	21	38	51	13	38	44	0	1	1:02	q
694	NA	NA	4	463	familiarization	normal	TRUE	NA	NA	NA	NA	NA	NA	NA	NA	NA	91	21	38	51	13	38	44	NA	NA	NA	q
695	7	2	56	403	experiment	bright	TRUE	V-H+	9	21	6	14	0	0	0	5	91	21	38	51	13	38	44	0	1	7:02	q
696	NA	NA	0	3835	familiarization	bright	TRUE	NA	NA	NA	NA	NA	NA	NA	NA	NA	91	21	38	51	13	38	44	NA	NA	NA	q
697	6	3	13	434	experiment	normal	TRUE	V+H+	23	22	17	14	1	0	0	1	91	21	38	51	13	38	44	1	1	6:03	q
698	7	1	45	381	experiment	bright	TRUE	V+H-	14	8	14	5	0	0	0	1	91	21	38	51	13	38	44	1	0	7:01	q
699	7	1	1	652	experiment	normal	TRUE	V+H-	14	8	14	5	0	0	0	1	91	21	38	51	13	38	44	1	0	7:01	q
700	NA	NA	6	574	familiarization	normal	FALSE	NA	NA	NA	NA	NA	NA	NA	NA	NA	91	21	38	51	13	38	44	NA	NA	NA	q
701	3	3	2	815	experiment	normal	TRUE	V+H+	18	24	14	15	1	0	1	1	91	21	38	51	13	38	44	1	1	3:03	q
702	4	1	27	709	experiment	normal	TRUE	V+H-	20	10	14	8	0	0	0	-2	91	21	38	51	13	38	44	1	0	4:01	q
703	NA	NA	2	642	familiarization	bright	TRUE	NA	NA	NA	NA	NA	NA	NA	NA	NA	91	21	38	51	13	38	44	NA	NA	NA	q
704	1	3	39	353	experiment	bright	TRUE	V+H+	27	3	3	2	1	0	0	1	91	21	38	51	13	38	44	1	1	1:03	q
705	8	2	8	514	experiment	normal	TRUE	V-H+	13	16	13	13	0	0	0	-2	91	21	38	51	13	38	44	0	1	8:02	q
706	NA	NA	5	1532	familiarization	normal	TRUE	NA	NA	NA	NA	NA	NA	NA	NA	NA	73	29	21	50	10	37	35	NA	NA	NA	n
707	8	4	12	888	experiment	bright	TRUE	V-H-	5	4	5	4	0	0	0	-4	73	29	21	50	10	37	35	0	0	8:04	n
708	5	3	20	876	experiment	normal	TRUE	V+H+	26	22	17	14	0	0	0	-2	73	29	21	50	10	37	35	1	1	5:03	n
709	7	4	4	1103	experiment	bright	TRUE	V-H-	6	8	6	5	0	0	0	6	73	29	21	50	10	37	35	0	0	7:04	n
710	2	3	5	1218	experiment	bright	TRUE	V+H+	19	19	14	11	1	1	0	1	73	29	21	50	10	37	35	1	1	2:03	n
711	3	3	24	1275	experiment	bright	TRUE	V+H+	18	24	14	15	1	0	1	1	73	29	21	50	10	37	35	1	1	3:03	n
712	6	2	59	861	experiment	bright	TRUE	V-H+	10	20	9	13	1	0	1	-4	73	29	21	50	10	37	35	0	1	6:02	n
713	1	2	53	903	experiment	bright	TRUE	V-H+	4	14	5	13	0	0	0	5	73	29	21	50	10	37	35	0	1	1:02	n
714	NA	NA	10	1176	familiarization	bright	TRUE	NA	NA	NA	NA	NA	NA	NA	NA	NA	73	29	21	50	10	37	35	NA	NA	NA	n
715	4	4	3	1724	experiment	normal	FALSE	V-H-	8	9	7	6	0	0	0	3	73	29	21	50	10	37	35	0	0	4:04	n
716	NA	NA	4	1298	familiarization	normal	FALSE	NA	NA	NA	NA	NA	NA	NA	NA	NA	73	29	21	50	10	37	35	NA	NA	NA	n
717	7	2	40	885	experiment	normal	TRUE	V-H+	9	21	6	14	0	0	0	5	73	29	21	50	10	37	35	0	1	7:02	n
718	8	2	11	1278	experiment	normal	TRUE	V-H+	13	16	13	13	0	0	0	-2	73	29	21	50	10	37	35	0	1	8:02	n
719	7	1	60	1225	experiment	normal	TRUE	V+H-	14	8	14	5	0	0	0	1	73	29	21	50	10	37	35	1	0	7:01	n
720	2	2	16	1103	experiment	normal	TRUE	V-H+	12	17	10	11	1	0	0	-4	73	29	21	50	10	37	35	0	1	2:02	n
721	6	1	32	897	experiment	normal	TRUE	V+H-	25	18	16	14	0	0	0	0	73	29	21	50	10	37	35	1	0	6:01	n
722	8	3	49	792	experiment	normal	TRUE	V+H+	25	24	17	2	0	0	0	1	73	29	21	50	10	37	35	1	1	8:03	n
723	7	3	51	1107	experiment	bright	TRUE	V+H+	22	21	16	2	1	0	0	1	73	29	21	50	10	37	35	1	1	7:03	n
724	NA	NA	7	856	familiarization	bright	TRUE	NA	NA	NA	NA	NA	NA	NA	NA	NA	73	29	21	50	10	37	35	NA	NA	NA	n
725	4	2	47	2785	experiment	bright	FALSE	V-H+	15	23	11	14	0	0	0	7	73	29	21	50	10	37	35	0	1	4:02	n
726	NA	NA	3	1178	familiarization	normal	TRUE	NA	NA	NA	NA	NA	NA	NA	NA	NA	73	29	21	50	10	37	35	NA	NA	NA	n
727	8	1	7	1318	experiment	normal	TRUE	V+H-	21	12	15	10	0	1	0	1	73	29	21	50	10	37	35	1	0	8:01	n
728	7	4	18	1205	experiment	normal	TRUE	V-H-	6	8	6	5	0	0	0	6	73	29	21	50	10	37	35	0	0	7:04	n
729	NA	NA	1	2293	familiarization	normal	FALSE	NA	NA	NA	NA	NA	NA	NA	NA	NA	73	29	21	50	10	37	35	NA	NA	NA	n
730	NA	NA	13	803	familiarization	bright	TRUE	NA	NA	NA	NA	NA	NA	NA	NA	NA	73	29	21	50	10	37	35	NA	NA	NA	n
731	8	1	56	832	experiment	bright	TRUE	V+H-	21	12	15	10	0	1	0	1	73	29	21	50	10	37	35	1	0	8:01	n
732	2	3	36	747	experiment	normal	TRUE	V+H+	19	19	14	11	1	1	0	1	73	29	21	50	10	37	35	1	1	2:03	n
733	2	4	50	1121	experiment	normal	TRUE	V-H-	1	6	1	4	0	0	0	5	73	29	21	50	10	37	35	0	0	2:04	n
734	2	1	58	834	experiment	normal	TRUE	V+H-	16	5	12	7	0	1	0	0	73	29	21	50	10	37	35	1	0	2:01	n
735	4	1	27	774	experiment	bright	TRUE	V+H-	20	10	14	8	0	0	0	-2	73	29	21	50	10	37	35	1	0	4:01	n
736	NA	NA	11	1512	familiarization	normal	TRUE	NA	NA	NA	NA	NA	NA	NA	NA	NA	73	29	21	50	10	37	35	NA	NA	NA	n
737	4	1	2	1449	experiment	normal	TRUE	V+H-	20	10	14	8	0	0	0	-2	73	29	21	50	10	37	35	1	0	4:01	n
738	3	2	54	753	experiment	bright	TRUE	V-H+	10	13	8	10	0	0	0	-4	73	29	21	50	10	37	35	0	1	3:02	n
739	6	3	21	838	experiment	normal	TRUE	V+H+	23	22	17	14	1	0	0	1	73	29	21	50	10	37	35	1	1	6:03	n
740	4	4	29	674	experiment	bright	TRUE	V-H-	8	9	7	6	0	0	0	3	73	29	21	50	10	37	35	0	0	4:04	n
741	1	2	25	1324	experiment	normal	TRUE	V-H+	4	14	5	13	0	0	0	5	73	29	21	50	10	37	35	0	1	1:02	n
742	7	1	61	813	experiment	bright	TRUE	V+H-	14	8	14	5	0	0	0	1	73	29	21	50	10	37	35	1	0	7:01	n
743	5	4	55	1235	experiment	bright	TRUE	V-H-	3	2	4	1	0	0	0	7	73	29	21	50	10	37	35	0	0	5:04	n
744	1	3	63	736	experiment	normal	TRUE	V+H+	27	3	3	2	1	0	0	1	73	29	21	50	10	37	35	1	1	1:03	n
745	3	4	42	914	experiment	normal	TRUE	V-H-	11	1	9	3	0	0	0	3	73	29	21	50	10	37	35	0	0	3:04	n
746	NA	NA	8	1198	familiarization	bright	TRUE	NA	NA	NA	NA	NA	NA	NA	NA	NA	73	29	21	50	10	37	35	NA	NA	NA	n
747	6	3	17	742	experiment	bright	TRUE	V+H+	23	22	17	14	1	0	0	1	73	29	21	50	10	37	35	1	1	6:03	n
748	4	2	0	1274	experiment	normal	TRUE	V-H+	15	23	11	14	0	0	0	7	73	29	21	50	10	37	35	0	1	4:02	n
749	3	1	43	1222	experiment	normal	TRUE	V+H-	24	15	16	11	0	1	0	0	73	29	21	50	10	37	35	1	0	3:01	n
750	NA	NA	9	1048	familiarization	bright	TRUE	NA	NA	NA	NA	NA	NA	NA	NA	NA	73	29	21	50	10	37	35	NA	NA	NA	n
751	5	2	22	801	experiment	normal	TRUE	V-H+	17	22	14	14	0	0	0	3	73	29	21	50	10	37	35	0	1	5:02	n
752	NA	NA	2	2290	familiarization	normal	TRUE	NA	NA	NA	NA	NA	NA	NA	NA	NA	73	29	21	50	10	37	35	NA	NA	NA	n
753	NA	NA	6	1405	familiarization	normal	TRUE	NA	NA	NA	NA	NA	NA	NA	NA	NA	73	29	21	50	10	37	35	NA	NA	NA	n
754	5	3	62	877	experiment	bright	TRUE	V+H+	26	22	17	14	0	0	0	-2	73	29	21	50	10	37	35	1	1	5:03	n
755	1	1	10	947	experiment	bright	TRUE	V+H-	20	13	15	10	0	0	0	1	73	29	21	50	10	37	35	1	0	1:01	n
756	2	1	31	757	experiment	bright	TRUE	V+H-	16	5	12	7	0	1	0	0	73	29	21	50	10	37	35	1	0	2:01	n
757	5	1	35	997	experiment	normal	TRUE	V+H-	20	11	16	9	0	0	0	-2	73	29	21	50	10	37	35	1	0	5:01	n
758	7	3	52	711	experiment	normal	TRUE	V+H+	22	21	16	2	1	0	0	1	73	29	21	50	10	37	35	1	1	7:03	n
759	5	1	37	663	experiment	bright	TRUE	V+H-	20	11	16	9	0	0	0	-2	73	29	21	50	10	37	35	1	0	5:01	n
760	2	2	19	750	experiment	bright	TRUE	V-H+	12	17	10	11	1	0	0	-4	73	29	21	50	10	37	35	0	1	2:02	n
761	3	2	13	1250	experiment	normal	TRUE	V-H+	10	13	8	10	0	0	0	-4	73	29	21	50	10	37	35	0	1	3:02	n
762	4	3	6	956	experiment	bright	TRUE	V+H+	25	25	17	2	1	0	0	-2	73	29	21	50	10	37	35	1	1	4:03	n
763	3	3	33	1016	experiment	normal	TRUE	V+H+	18	24	14	15	1	0	1	1	73	29	21	50	10	37	35	1	1	3:03	n
764	6	4	23	1735	experiment	normal	FALSE	V-H-	2	7	2	7	0	0	0	-4	73	29	21	50	10	37	35	0	0	6:04	n
765	1	3	46	1534	experiment	bright	FALSE	V+H+	27	3	3	2	1	0	0	1	73	29	21	50	10	37	35	1	1	1:03	n
766	5	2	14	867	experiment	bright	TRUE	V-H+	17	22	14	14	0	0	0	3	73	29	21	50	10	37	35	0	1	5:02	n
767	1	4	28	1005	experiment	normal	TRUE	V-H-	7	15	5	12	0	0	0	4	73	29	21	50	10	37	35	0	0	1:04	n
768	5	4	44	1921	experiment	normal	TRUE	V-H-	3	2	4	1	0	0	0	7	73	29	21	50	10	37	35	0	0	5:04	n
769	4	3	41	1001	experiment	normal	TRUE	V+H+	25	25	17	2	1	0	0	-2	73	29	21	50	10	37	35	1	1	4:03	n
770	3	4	48	972	experiment	bright	TRUE	V-H-	11	1	9	3	0	0	0	3	73	29	21	50	10	37	35	0	0	3:04	n
771	6	4	57	1126	experiment	bright	TRUE	V-H-	2	7	2	7	0	0	0	-4	73	29	21	50	10	37	35	0	0	6:04	n
772	8	4	15	1036	experiment	normal	TRUE	V-H-	5	4	5	4	0	0	0	-4	73	29	21	50	10	37	35	0	0	8:04	n
773	3	1	34	644	experiment	bright	TRUE	V+H-	24	15	16	11	0	1	0	0	73	29	21	50	10	37	35	1	0	3:01	n
774	2	4	45	642	experiment	bright	TRUE	V-H-	1	6	1	4	0	0	0	5	73	29	21	50	10	37	35	0	0	2:04	n
775	NA	NA	12	944	familiarization	bright	TRUE	NA	NA	NA	NA	NA	NA	NA	NA	NA	73	29	21	50	10	37	35	NA	NA	NA	n
776	8	2	9	877	experiment	bright	TRUE	V-H+	13	16	13	13	0	0	0	-2	73	29	21	50	10	37	35	0	1	8:02	n
777	1	1	1	1643	experiment	normal	TRUE	V+H-	20	13	15	10	0	0	0	1	73	29	21	50	10	37	35	1	0	1:01	n
778	6	1	38	824	experiment	bright	TRUE	V+H-	25	18	16	14	0	0	0	0	73	29	21	50	10	37	35	1	0	6:01	n
779	8	3	39	925	experiment	bright	TRUE	V+H+	25	24	17	2	0	0	0	1	73	29	21	50	10	37	35	1	1	8:03	n
780	7	2	26	789	experiment	bright	TRUE	V-H+	9	21	6	14	0	0	0	5	73	29	21	50	10	37	35	0	1	7:02	n
781	NA	NA	0	2368	familiarization	bright	TRUE	NA	NA	NA	NA	NA	NA	NA	NA	NA	73	29	21	50	10	37	35	NA	NA	NA	n
782	6	2	30	769	experiment	normal	TRUE	V-H+	10	20	9	13	1	0	1	-4	73	29	21	50	10	37	35	0	1	6:02	n
783	1	4	8	871	experiment	bright	TRUE	V-H-	7	15	5	12	0	0	0	4	73	29	21	50	10	37	35	0	0	1:04	n
784	7	3	44	289	experiment	normal	TRUE	V+H+	22	21	16	2	1	0	0	1	90	32	35	59	13	39	38	1	1	7:03	m
785	NA	NA	12	402	familiarization	normal	TRUE	NA	NA	NA	NA	NA	NA	NA	NA	NA	90	32	35	59	13	39	38	NA	NA	NA	m
786	8	2	33	394	experiment	normal	TRUE	V-H+	13	16	13	13	0	0	0	-2	90	32	35	59	13	39	38	0	1	8:02	m
787	NA	NA	1	503	familiarization	bright	TRUE	NA	NA	NA	NA	NA	NA	NA	NA	NA	90	32	35	59	13	39	38	NA	NA	NA	m
788	7	3	38	325	experiment	bright	TRUE	V+H+	22	21	16	2	1	0	0	1	90	32	35	59	13	39	38	1	1	7:03	m
789	6	3	57	365	experiment	bright	TRUE	V+H+	23	22	17	14	1	0	0	1	90	32	35	59	13	39	38	1	1	6:03	m
790	7	1	32	351	experiment	normal	TRUE	V+H-	14	8	14	5	0	0	0	1	90	32	35	59	13	39	38	1	0	7:01	m
791	4	3	8	428	experiment	bright	TRUE	V+H+	25	25	17	2	1	0	0	-2	90	32	35	59	13	39	38	1	1	4:03	m
792	NA	NA	8	232	familiarization	normal	TRUE	NA	NA	NA	NA	NA	NA	NA	NA	NA	90	32	35	59	13	39	38	NA	NA	NA	m
793	NA	NA	17	479	familiarization	normal	TRUE	NA	NA	NA	NA	NA	NA	NA	NA	NA	90	32	35	59	13	39	38	NA	NA	NA	m
794	NA	NA	2	520	familiarization	normal	TRUE	NA	NA	NA	NA	NA	NA	NA	NA	NA	90	32	35	59	13	39	38	NA	NA	NA	m
795	7	2	53	404	experiment	normal	TRUE	V-H+	9	21	6	14	0	0	0	5	90	32	35	59	13	39	38	0	1	7:02	m
796	5	4	31	204	experiment	normal	TRUE	V-H-	3	2	4	1	0	0	0	7	90	32	35	59	13	39	38	0	0	5:04	m
797	3	2	55	386	experiment	normal	TRUE	V-H+	10	13	8	10	0	0	0	-4	90	32	35	59	13	39	38	0	1	3:02	m
798	5	3	52	331	experiment	bright	TRUE	V+H+	26	22	17	14	0	0	0	-2	90	32	35	59	13	39	38	1	1	5:03	m
799	3	3	36	268	experiment	bright	TRUE	V+H+	18	24	14	15	1	0	1	1	90	32	35	59	13	39	38	1	1	3:03	m
800	4	2	15	457	experiment	normal	TRUE	V-H+	15	23	11	14	0	0	0	7	90	32	35	59	13	39	38	0	1	4:02	m
801	2	1	0	262	experiment	bright	TRUE	V+H-	16	5	12	7	0	1	0	0	90	32	35	59	13	39	38	1	0	2:01	m
802	7	4	13	363	experiment	bright	TRUE	V-H-	6	8	6	5	0	0	0	6	90	32	35	59	13	39	38	0	0	7:04	m
803	8	4	42	225	experiment	bright	FALSE	V-H-	5	4	5	4	0	0	0	-4	90	32	35	59	13	39	38	0	0	8:04	m
804	3	4	21	275	experiment	normal	TRUE	V-H-	11	1	9	3	0	0	0	3	90	32	35	59	13	39	38	0	0	3:04	m
805	5	2	17	368	experiment	bright	TRUE	V-H+	17	22	14	14	0	0	0	3	90	32	35	59	13	39	38	0	1	5:02	m
806	3	1	51	526	experiment	bright	TRUE	V+H-	24	15	16	11	0	1	0	0	90	32	35	59	13	39	38	1	0	3:01	m
807	4	2	47	402	experiment	bright	TRUE	V-H+	15	23	11	14	0	0	0	7	90	32	35	59	13	39	38	0	1	4:02	m
808	1	3	11	306	experiment	bright	TRUE	V+H+	27	3	3	2	1	0	0	1	90	32	35	59	13	39	38	1	1	1:03	m
809	2	4	14	353	experiment	normal	TRUE	V-H-	1	6	1	4	0	0	0	5	90	32	35	59	13	39	38	0	0	2:04	m
810	NA	NA	6	371	familiarization	normal	TRUE	NA	NA	NA	NA	NA	NA	NA	NA	NA	90	32	35	59	13	39	38	NA	NA	NA	m
811	7	1	24	258	experiment	bright	TRUE	V+H-	14	8	14	5	0	0	0	1	90	32	35	59	13	39	38	1	0	7:01	m
812	6	2	16	249	experiment	bright	TRUE	V-H+	10	20	9	13	1	0	1	-4	90	32	35	59	13	39	38	0	1	6:02	m
813	1	2	45	380	experiment	normal	TRUE	V-H+	4	14	5	13	0	0	0	5	90	32	35	59	13	39	38	0	1	1:02	m
814	NA	NA	9	240	familiarization	bright	TRUE	NA	NA	NA	NA	NA	NA	NA	NA	NA	90	32	35	59	13	39	38	NA	NA	NA	m
815	3	1	5	455	experiment	normal	TRUE	V+H-	24	15	16	11	0	1	0	0	90	32	35	59	13	39	38	1	0	3:01	m
816	8	2	30	377	experiment	bright	TRUE	V-H+	13	16	13	13	0	0	0	-2	90	32	35	59	13	39	38	0	1	8:02	m
817	NA	NA	0	578	familiarization	normal	TRUE	NA	NA	NA	NA	NA	NA	NA	NA	NA	90	32	35	59	13	39	38	NA	NA	NA	m
818	6	4	37	180	experiment	bright	FALSE	V-H-	2	7	2	7	0	0	0	-4	90	32	35	59	13	39	38	0	0	6:04	m
819	NA	NA	13	428	familiarization	bright	TRUE	NA	NA	NA	NA	NA	NA	NA	NA	NA	90	32	35	59	13	39	38	NA	NA	NA	m
820	1	4	29	196	experiment	bright	TRUE	V-H-	7	15	5	12	0	0	0	4	90	32	35	59	13	39	38	0	0	1:04	m
821	1	1	41	1106	experiment	bright	TRUE	V+H-	20	13	15	10	0	0	0	1	90	32	35	59	13	39	38	1	0	1:01	m
822	1	2	34	200	experiment	bright	TRUE	V-H+	4	14	5	13	0	0	0	5	90	32	35	59	13	39	38	0	1	1:02	m
823	2	2	1	246	experiment	normal	TRUE	V-H+	12	17	10	11	1	0	0	-4	90	32	35	59	13	39	38	0	1	2:02	m
824	8	3	18	457	experiment	bright	TRUE	V+H+	25	24	17	2	0	0	0	1	90	32	35	59	13	39	38	1	1	8:03	m
825	5	2	10	595	experiment	normal	TRUE	V-H+	17	22	14	14	0	0	0	3	90	32	35	59	13	39	38	0	1	5:02	m
826	4	1	26	315	experiment	bright	FALSE	V+H-	20	10	14	8	0	0	0	-2	90	32	35	59	13	39	38	1	0	4:01	m
827	NA	NA	10	153	familiarization	bright	FALSE	NA	NA	NA	NA	NA	NA	NA	NA	NA	90	32	35	59	13	39	38	NA	NA	NA	m
828	8	1	59	391	experiment	normal	TRUE	V+H-	21	12	15	10	0	1	0	1	90	32	35	59	13	39	38	1	0	8:01	m
829	2	3	7	626	experiment	bright	TRUE	V+H+	19	19	14	11	1	1	0	1	90	32	35	59	13	39	38	1	1	2:03	m
830	NA	NA	15	532	familiarization	bright	TRUE	NA	NA	NA	NA	NA	NA	NA	NA	NA	90	32	35	59	13	39	38	NA	NA	NA	m
831	4	4	39	277	experiment	normal	TRUE	V-H-	8	9	7	6	0	0	0	3	90	32	35	59	13	39	38	0	0	4:04	m
832	5	3	54	379	experiment	normal	TRUE	V+H+	26	22	17	14	0	0	0	-2	90	32	35	59	13	39	38	1	1	5:03	m
833	6	1	46	419	experiment	bright	TRUE	V+H-	25	18	16	14	0	0	0	0	90	32	35	59	13	39	38	1	0	6:01	m
834	4	4	48	395	experiment	bright	TRUE	V-H-	8	9	7	6	0	0	0	3	90	32	35	59	13	39	38	0	0	4:04	m
835	6	4	50	251	experiment	normal	FALSE	V-H-	2	7	2	7	0	0	0	-4	90	32	35	59	13	39	38	0	0	6:04	m
836	6	1	2	341	experiment	normal	TRUE	V+H-	25	18	16	14	0	0	0	0	90	32	35	59	13	39	38	1	0	6:01	m
837	NA	NA	11	281	familiarization	normal	FALSE	NA	NA	NA	NA	NA	NA	NA	NA	NA	90	32	35	59	13	39	38	NA	NA	NA	m
838	2	1	23	378	experiment	normal	TRUE	V+H-	16	5	12	7	0	1	0	0	90	32	35	59	13	39	38	1	0	2:01	m
839	1	3	19	363	experiment	normal	TRUE	V+H+	27	3	3	2	1	0	0	1	90	32	35	59	13	39	38	1	1	1:03	m
840	6	2	9	422	experiment	normal	TRUE	V-H+	10	20	9	13	1	0	1	-4	90	32	35	59	13	39	38	0	1	6:02	m
841	3	3	49	361	experiment	normal	TRUE	V+H+	18	24	14	15	1	0	1	1	90	32	35	59	13	39	38	1	1	3:03	m
842	1	4	58	379	experiment	normal	TRUE	V-H-	7	15	5	12	0	0	0	4	90	32	35	59	13	39	38	0	0	1:04	m
843	NA	NA	14	215	familiarization	bright	TRUE	NA	NA	NA	NA	NA	NA	NA	NA	NA	90	32	35	59	13	39	38	NA	NA	NA	m
844	NA	NA	16	303	familiarization	normal	TRUE	NA	NA	NA	NA	NA	NA	NA	NA	NA	90	32	35	59	13	39	38	NA	NA	NA	m
845	NA	NA	4	1580	familiarization	normal	TRUE	NA	NA	NA	NA	NA	NA	NA	NA	NA	90	32	35	59	13	39	38	NA	NA	NA	m
846	5	4	20	255	experiment	bright	TRUE	V-H-	3	2	4	1	0	0	0	7	90	32	35	59	13	39	38	0	0	5:04	m
847	4	1	25	248	experiment	normal	TRUE	V+H-	20	10	14	8	0	0	0	-2	90	32	35	59	13	39	38	1	0	4:01	m
848	7	2	12	349	experiment	bright	FALSE	V-H+	9	21	6	14	0	0	0	5	90	32	35	59	13	39	38	0	1	7:02	m
849	2	2	40	369	experiment	bright	TRUE	V-H+	12	17	10	11	1	0	0	-4	90	32	35	59	13	39	38	0	1	2:02	m
850	NA	NA	5	387	familiarization	bright	TRUE	NA	NA	NA	NA	NA	NA	NA	NA	NA	90	32	35	59	13	39	38	NA	NA	NA	m
851	8	3	22	278	experiment	normal	TRUE	V+H+	25	24	17	2	0	0	0	1	90	32	35	59	13	39	38	1	1	8:03	m
852	4	3	35	204	experiment	normal	TRUE	V+H+	25	25	17	2	1	0	0	-2	90	32	35	59	13	39	38	1	1	4:03	m
853	3	4	60	326	experiment	bright	TRUE	V-H-	11	1	9	3	0	0	0	3	90	32	35	59	13	39	38	0	0	3:04	m
854	1	1	27	227	experiment	normal	TRUE	V+H-	20	13	15	10	0	0	0	1	90	32	35	59	13	39	38	1	0	1:01	m
855	8	4	28	631	experiment	normal	TRUE	V-H-	5	4	5	4	0	0	0	-4	90	32	35	59	13	39	38	0	0	8:04	m
856	3	2	6	335	experiment	bright	TRUE	V-H+	10	13	8	10	0	0	0	-4	90	32	35	59	13	39	38	0	1	3:02	m
857	NA	NA	3	248	familiarization	bright	TRUE	NA	NA	NA	NA	NA	NA	NA	NA	NA	90	32	35	59	13	39	38	NA	NA	NA	m
858	8	1	56	296	experiment	bright	TRUE	V+H-	21	12	15	10	0	1	0	1	90	32	35	59	13	39	38	1	0	8:01	m
859	7	4	63	403	experiment	normal	TRUE	V-H-	6	8	6	5	0	0	0	6	90	32	35	59	13	39	38	0	0	7:04	m
860	2	3	43	388	experiment	normal	TRUE	V+H+	19	19	14	11	1	1	0	1	90	32	35	59	13	39	38	1	1	2:03	m
861	5	1	62	482	experiment	bright	TRUE	V+H-	20	11	16	9	0	0	0	-2	90	32	35	59	13	39	38	1	0	5:01	m
862	2	4	61	422	experiment	bright	TRUE	V-H-	1	6	1	4	0	0	0	5	90	32	35	59	13	39	38	0	0	2:04	m
863	6	3	4	175	experiment	normal	FALSE	V+H+	23	22	17	14	1	0	0	1	90	32	35	59	13	39	38	1	1	6:03	m
864	5	1	3	430	experiment	normal	TRUE	V+H-	20	11	16	9	0	0	0	-2	90	32	35	59	13	39	38	1	0	5:01	m
865	NA	NA	7	232	familiarization	bright	TRUE	NA	NA	NA	NA	NA	NA	NA	NA	NA	90	32	35	59	13	39	38	NA	NA	NA	m
866	5	2	23	507	experiment	bright	TRUE	V-H+	17	22	14	14	0	0	0	3	58	36	24	49	3	37	29	0	1	5:02	l
867	6	3	55	466	experiment	bright	TRUE	V+H+	23	22	17	14	1	0	0	1	58	36	24	49	3	37	29	1	1	6:03	l
868	1	3	52	1113	experiment	bright	FALSE	V+H+	27	3	3	2	1	0	0	1	58	36	24	49	3	37	29	1	1	1:03	l
869	5	4	27	502	experiment	bright	TRUE	V-H-	3	2	4	1	0	0	0	7	58	36	24	49	3	37	29	0	0	5:04	l
870	1	4	49	779	experiment	normal	TRUE	V-H-	7	15	5	12	0	0	0	4	58	36	24	49	3	37	29	0	0	1:04	l
871	NA	NA	4	614	familiarization	bright	TRUE	NA	NA	NA	NA	NA	NA	NA	NA	NA	58	36	24	49	3	37	29	NA	NA	NA	l
872	3	4	56	532	experiment	bright	TRUE	V-H-	11	1	9	3	0	0	0	3	58	36	24	49	3	37	29	0	0	3:04	l
873	7	2	39	654	experiment	bright	TRUE	V-H+	9	21	6	14	0	0	0	5	58	36	24	49	3	37	29	0	1	7:02	l
874	NA	NA	8	552	familiarization	normal	TRUE	NA	NA	NA	NA	NA	NA	NA	NA	NA	58	36	24	49	3	37	29	NA	NA	NA	l
875	5	2	0	569	experiment	normal	TRUE	V-H+	17	22	14	14	0	0	0	3	58	36	24	49	3	37	29	0	1	5:02	l
876	2	4	12	510	experiment	normal	TRUE	V-H-	1	6	1	4	0	0	0	5	58	36	24	49	3	37	29	0	0	2:04	l
877	2	2	22	532	experiment	bright	TRUE	V-H+	12	17	10	11	1	0	0	-4	58	36	24	49	3	37	29	0	1	2:02	l
878	6	3	34	493	experiment	normal	TRUE	V+H+	23	22	17	14	1	0	0	1	58	36	24	49	3	37	29	1	1	6:03	l
879	3	1	20	575	experiment	bright	TRUE	V+H-	24	15	16	11	0	1	0	0	58	36	24	49	3	37	29	1	0	3:01	l
880	NA	NA	5	552	familiarization	normal	TRUE	NA	NA	NA	NA	NA	NA	NA	NA	NA	58	36	24	49	3	37	29	NA	NA	NA	l
881	4	1	46	605	experiment	bright	FALSE	V+H-	20	10	14	8	0	0	0	-2	58	36	24	49	3	37	29	1	0	4:01	l
882	5	3	21	514	experiment	bright	TRUE	V+H+	26	22	17	14	0	0	0	-2	58	36	24	49	3	37	29	1	1	5:03	l
883	3	2	2	448	experiment	normal	TRUE	V-H+	10	13	8	10	0	0	0	-4	58	36	24	49	3	37	29	0	1	3:02	l
884	7	2	61	456	experiment	normal	TRUE	V-H+	9	21	6	14	0	0	0	5	58	36	24	49	3	37	29	0	1	7:02	l
885	7	4	47	789	experiment	bright	TRUE	V-H-	6	8	6	5	0	0	0	6	58	36	24	49	3	37	29	0	0	7:04	l
886	2	3	54	1381	experiment	normal	TRUE	V+H+	19	19	14	11	1	1	0	1	58	36	24	49	3	37	29	1	1	2:03	l
887	5	3	8	591	experiment	normal	TRUE	V+H+	26	22	17	14	0	0	0	-2	58	36	24	49	3	37	29	1	1	5:03	l
888	1	1	57	639	experiment	normal	TRUE	V+H-	20	13	15	10	0	0	0	1	58	36	24	49	3	37	29	1	0	1:01	l
889	8	1	38	479	experiment	normal	TRUE	V+H-	21	12	15	10	0	1	0	1	58	36	24	49	3	37	29	1	0	8:01	l
890	8	4	13	493	experiment	normal	TRUE	V-H-	5	4	5	4	0	0	0	-4	58	36	24	49	3	37	29	0	0	8:04	l
891	NA	NA	1	697	familiarization	bright	TRUE	NA	NA	NA	NA	NA	NA	NA	NA	NA	58	36	24	49	3	37	29	NA	NA	NA	l
892	7	3	7	685	experiment	bright	TRUE	V+H+	22	21	16	2	1	0	0	1	58	36	24	49	3	37	29	1	1	7:03	l
893	4	1	48	689	experiment	normal	TRUE	V+H-	20	10	14	8	0	0	0	-2	58	36	24	49	3	37	29	1	0	4:01	l
894	2	1	31	630	experiment	normal	TRUE	V+H-	16	5	12	7	0	1	0	0	58	36	24	49	3	37	29	1	0	2:01	l
895	4	3	60	440	experiment	bright	TRUE	V+H+	25	25	17	2	1	0	0	-2	58	36	24	49	3	37	29	1	1	4:03	l
896	NA	NA	6	502	familiarization	bright	TRUE	NA	NA	NA	NA	NA	NA	NA	NA	NA	58	36	24	49	3	37	29	NA	NA	NA	l
897	6	2	62	459	experiment	normal	TRUE	V-H+	10	20	9	13	1	0	1	-4	58	36	24	49	3	37	29	0	1	6:02	l
898	NA	NA	0	1148	familiarization	normal	TRUE	NA	NA	NA	NA	NA	NA	NA	NA	NA	58	36	24	49	3	37	29	NA	NA	NA	l
899	4	4	35	537	experiment	normal	TRUE	V-H-	8	9	7	6	0	0	0	3	58	36	24	49	3	37	29	0	0	4:04	l
900	NA	NA	2	1085	familiarization	normal	TRUE	NA	NA	NA	NA	NA	NA	NA	NA	NA	58	36	24	49	3	37	29	NA	NA	NA	l
901	3	3	14	526	experiment	normal	TRUE	V+H+	18	24	14	15	1	0	1	1	58	36	24	49	3	37	29	1	1	3:03	l
902	5	4	42	482	experiment	normal	TRUE	V-H-	3	2	4	1	0	0	0	7	58	36	24	49	3	37	29	0	0	5:04	l
903	8	2	28	1120	experiment	bright	FALSE	V-H+	13	16	13	13	0	0	0	-2	58	36	24	49	3	37	29	0	1	8:02	l
904	6	2	6	742	experiment	bright	FALSE	V-H+	10	20	9	13	1	0	1	-4	58	36	24	49	3	37	29	0	1	6:02	l
905	8	3	25	542	experiment	normal	TRUE	V+H+	25	24	17	2	0	0	0	1	58	36	24	49	3	37	29	1	1	8:03	l
906	NA	NA	10	531	familiarization	normal	TRUE	NA	NA	NA	NA	NA	NA	NA	NA	NA	58	36	24	49	3	37	29	NA	NA	NA	l
907	1	1	18	631	experiment	bright	TRUE	V+H-	20	13	15	10	0	0	0	1	58	36	24	49	3	37	29	1	0	1:01	l
908	5	1	11	444	experiment	normal	TRUE	V+H-	20	11	16	9	0	0	0	-2	58	36	24	49	3	37	29	1	0	5:01	l
909	2	4	4	570	experiment	bright	TRUE	V-H-	1	6	1	4	0	0	0	5	58	36	24	49	3	37	29	0	0	2:04	l
910	NA	NA	9	594	familiarization	normal	TRUE	NA	NA	NA	NA	NA	NA	NA	NA	NA	58	36	24	49	3	37	29	NA	NA	NA	l
911	6	4	32	558	experiment	normal	TRUE	V-H-	2	7	2	7	0	0	0	-4	58	36	24	49	3	37	29	0	0	6:04	l
912	6	1	24	463	experiment	normal	TRUE	V+H-	25	18	16	14	0	0	0	0	58	36	24	49	3	37	29	1	0	6:01	l
913	4	2	63	484	experiment	bright	TRUE	V-H+	15	23	11	14	0	0	0	7	58	36	24	49	3	37	29	0	1	4:02	l
914	4	2	40	528	experiment	normal	TRUE	V-H+	15	23	11	14	0	0	0	7	58	36	24	49	3	37	29	0	1	4:02	l
915	NA	NA	3	696	familiarization	bright	TRUE	NA	NA	NA	NA	NA	NA	NA	NA	NA	58	36	24	49	3	37	29	NA	NA	NA	l
916	8	3	9	635	experiment	bright	TRUE	V+H+	25	24	17	2	0	0	0	1	58	36	24	49	3	37	29	1	1	8:03	l
917	2	1	33	690	experiment	bright	TRUE	V+H-	16	5	12	7	0	1	0	0	58	36	24	49	3	37	29	1	0	2:01	l
918	8	1	1	481	experiment	bright	TRUE	V+H-	21	12	15	10	0	1	0	1	58	36	24	49	3	37	29	1	0	8:01	l
919	3	2	15	406	experiment	bright	TRUE	V-H+	10	13	8	10	0	0	0	-4	58	36	24	49	3	37	29	0	1	3:02	l
920	NA	NA	12	389	familiarization	bright	TRUE	NA	NA	NA	NA	NA	NA	NA	NA	NA	58	36	24	49	3	37	29	NA	NA	NA	l
921	7	4	30	655	experiment	normal	TRUE	V-H-	6	8	6	5	0	0	0	6	58	36	24	49	3	37	29	0	0	7:04	l
922	6	4	3	567	experiment	bright	TRUE	V-H-	2	7	2	7	0	0	0	-4	58	36	24	49	3	37	29	0	0	6:04	l
923	3	4	19	735	experiment	normal	TRUE	V-H-	11	1	9	3	0	0	0	3	58	36	24	49	3	37	29	0	0	3:04	l
924	1	3	26	559	experiment	normal	TRUE	V+H+	27	3	3	2	1	0	0	1	58	36	24	49	3	37	29	1	1	1:03	l
925	3	1	45	522	experiment	normal	TRUE	V+H-	24	15	16	11	0	1	0	0	58	36	24	49	3	37	29	1	0	3:01	l
926	7	1	17	604	experiment	bright	TRUE	V+H-	14	8	14	5	0	0	0	1	58	36	24	49	3	37	29	1	0	7:01	l
927	6	1	43	661	experiment	bright	TRUE	V+H-	25	18	16	14	0	0	0	0	58	36	24	49	3	37	29	1	0	6:01	l
928	8	2	36	609	experiment	normal	TRUE	V-H+	13	16	13	13	0	0	0	-2	58	36	24	49	3	37	29	0	1	8:02	l
929	5	1	58	435	experiment	bright	TRUE	V+H-	20	11	16	9	0	0	0	-2	58	36	24	49	3	37	29	1	0	5:01	l
930	3	3	50	471	experiment	bright	TRUE	V+H+	18	24	14	15	1	0	1	1	58	36	24	49	3	37	29	1	1	3:03	l
931	4	4	51	706	experiment	bright	TRUE	V-H-	8	9	7	6	0	0	0	3	58	36	24	49	3	37	29	0	0	4:04	l
932	2	2	16	486	experiment	normal	TRUE	V-H+	12	17	10	11	1	0	0	-4	58	36	24	49	3	37	29	0	1	2:02	l
933	1	4	5	553	experiment	bright	TRUE	V-H-	7	15	5	12	0	0	0	4	58	36	24	49	3	37	29	0	0	1:04	l
934	1	2	37	970	experiment	bright	FALSE	V-H+	4	14	5	13	0	0	0	5	58	36	24	49	3	37	29	0	1	1:02	l
935	NA	NA	11	449	familiarization	bright	TRUE	NA	NA	NA	NA	NA	NA	NA	NA	NA	58	36	24	49	3	37	29	NA	NA	NA	l
936	8	4	41	452	experiment	bright	TRUE	V-H-	5	4	5	4	0	0	0	-4	58	36	24	49	3	37	29	0	0	8:04	l
937	7	3	44	404	experiment	normal	TRUE	V+H+	22	21	16	2	1	0	0	1	58	36	24	49	3	37	29	1	1	7:03	l
938	4	3	29	678	experiment	normal	TRUE	V+H+	25	25	17	2	1	0	0	-2	58	36	24	49	3	37	29	1	1	4:03	l
939	2	3	10	595	experiment	bright	TRUE	V+H+	19	19	14	11	1	1	0	1	58	36	24	49	3	37	29	1	1	2:03	l
940	1	2	53	848	experiment	normal	TRUE	V-H+	4	14	5	13	0	0	0	5	58	36	24	49	3	37	29	0	1	1:02	l
941	NA	NA	13	810	familiarization	normal	TRUE	NA	NA	NA	NA	NA	NA	NA	NA	NA	58	36	24	49	3	37	29	NA	NA	NA	l
942	7	1	59	478	experiment	normal	TRUE	V+H-	14	8	14	5	0	0	0	1	58	36	24	49	3	37	29	1	0	7:01	l
943	NA	NA	7	480	familiarization	bright	TRUE	NA	NA	NA	NA	NA	NA	NA	NA	NA	58	36	24	49	3	37	29	NA	NA	NA	l
944	1	3	3	279	experiment	bright	TRUE	V+H+	27	3	3	2	1	0	0	1	56	28	22	46	6	37	22	1	1	1:03	h
945	8	2	36	404	experiment	normal	TRUE	V-H+	13	16	13	13	0	0	0	-2	56	28	22	46	6	37	22	0	1	8:02	h
946	1	1	35	373	experiment	normal	TRUE	V+H-	20	13	15	10	0	0	0	1	56	28	22	46	6	37	22	1	0	1:01	h
947	2	1	58	285	experiment	bright	TRUE	V+H-	16	5	12	7	0	1	0	0	56	28	22	46	6	37	22	1	0	2:01	h
948	NA	NA	6	389	familiarization	normal	TRUE	NA	NA	NA	NA	NA	NA	NA	NA	NA	56	28	22	46	6	37	22	NA	NA	NA	h
949	4	2	21	353	experiment	bright	TRUE	V-H+	15	23	11	14	0	0	0	7	56	28	22	46	6	37	22	0	1	4:02	h
950	2	4	48	563	experiment	normal	TRUE	V-H-	1	6	1	4	0	0	0	5	56	28	22	46	6	37	22	0	0	2:04	h
951	6	4	2	236	experiment	bright	TRUE	V-H-	2	7	2	7	0	0	0	-4	56	28	22	46	6	37	22	0	0	6:04	h
952	5	3	8	206	experiment	bright	FALSE	V+H+	26	22	17	14	0	0	0	-2	56	28	22	46	6	37	22	1	1	5:03	h
953	5	1	41	392	experiment	bright	TRUE	V+H-	20	11	16	9	0	0	0	-2	56	28	22	46	6	37	22	1	0	5:01	h
954	4	2	63	471	experiment	normal	TRUE	V-H+	15	23	11	14	0	0	0	7	56	28	22	46	6	37	22	0	1	4:02	h
955	3	1	0	396	experiment	bright	TRUE	V+H-	24	15	16	11	0	1	0	0	56	28	22	46	6	37	22	1	0	3:01	h
956	3	4	4	239	experiment	normal	TRUE	V-H-	11	1	9	3	0	0	0	3	56	28	22	46	6	37	22	0	0	3:04	h
957	2	1	25	393	experiment	normal	TRUE	V+H-	16	5	12	7	0	1	0	0	56	28	22	46	6	37	22	1	0	2:01	h
958	6	1	62	411	experiment	normal	TRUE	V+H-	25	18	16	14	0	0	0	0	56	28	22	46	6	37	22	1	0	6:01	h
959	3	3	45	526	experiment	bright	TRUE	V+H+	18	24	14	15	1	0	1	1	56	28	22	46	6	37	22	1	1	3:03	h
960	8	2	55	385	experiment	bright	TRUE	V-H+	13	16	13	13	0	0	0	-2	56	28	22	46	6	37	22	0	1	8:02	h
961	4	1	39	617	experiment	bright	TRUE	V+H-	20	10	14	8	0	0	0	-2	56	28	22	46	6	37	22	1	0	4:01	h
962	1	2	47	648	experiment	normal	TRUE	V-H+	4	14	5	13	0	0	0	5	56	28	22	46	6	37	22	0	1	1:02	h
963	3	1	32	413	experiment	normal	TRUE	V+H-	24	15	16	11	0	1	0	0	56	28	22	46	6	37	22	1	0	3:01	h
964	6	3	18	341	experiment	bright	TRUE	V+H+	23	22	17	14	1	0	0	1	56	28	22	46	6	37	22	1	1	6:03	h
965	NA	NA	7	354	familiarization	normal	TRUE	NA	NA	NA	NA	NA	NA	NA	NA	NA	56	28	22	46	6	37	22	NA	NA	NA	h
966	7	1	11	239	experiment	bright	TRUE	V+H-	14	8	14	5	0	0	0	1	56	28	22	46	6	37	22	1	0	7:01	h
967	4	4	33	445	experiment	normal	TRUE	V-H-	8	9	7	6	0	0	0	3	56	28	22	46	6	37	22	0	0	4:04	h
968	7	4	12	501	experiment	normal	TRUE	V-H-	6	8	6	5	0	0	0	6	56	28	22	46	6	37	22	0	0	7:04	h
969	1	4	26	268	experiment	bright	TRUE	V-H-	7	15	5	12	0	0	0	4	56	28	22	46	6	37	22	0	0	1:04	h
970	2	3	5	244	experiment	bright	TRUE	V+H+	19	19	14	11	1	1	0	1	56	28	22	46	6	37	22	1	1	2:03	h
971	1	4	57	499	experiment	normal	TRUE	V-H-	7	15	5	12	0	0	0	4	56	28	22	46	6	37	22	0	0	1:04	h
972	NA	NA	10	515	familiarization	normal	TRUE	NA	NA	NA	NA	NA	NA	NA	NA	NA	56	28	22	46	6	37	22	NA	NA	NA	h
973	5	2	49	455	experiment	normal	TRUE	V-H+	17	22	14	14	0	0	0	3	56	28	22	46	6	37	22	0	1	5:02	h
974	4	4	14	314	experiment	bright	TRUE	V-H-	8	9	7	6	0	0	0	3	56	28	22	46	6	37	22	0	0	4:04	h
975	NA	NA	11	460	familiarization	normal	TRUE	NA	NA	NA	NA	NA	NA	NA	NA	NA	56	28	22	46	6	37	22	NA	NA	NA	h
976	1	2	19	260	experiment	bright	TRUE	V-H+	4	14	5	13	0	0	0	5	56	28	22	46	6	37	22	0	1	1:02	h
977	8	3	40	354	experiment	bright	TRUE	V+H+	25	24	17	2	0	0	0	1	56	28	22	46	6	37	22	1	1	8:03	h
978	8	3	6	308	experiment	normal	TRUE	V+H+	25	24	17	2	0	0	0	1	56	28	22	46	6	37	22	1	1	8:03	h
979	7	3	10	456	experiment	normal	TRUE	V+H+	22	21	16	2	1	0	0	1	56	28	22	46	6	37	22	1	1	7:03	h
980	5	3	46	488	experiment	normal	TRUE	V+H+	26	22	17	14	0	0	0	-2	56	28	22	46	6	37	22	1	1	5:03	h
981	NA	NA	0	633	familiarization	bright	TRUE	NA	NA	NA	NA	NA	NA	NA	NA	NA	56	28	22	46	6	37	22	NA	NA	NA	h
982	1	3	37	457	experiment	normal	TRUE	V+H+	27	3	3	2	1	0	0	1	56	28	22	46	6	37	22	1	1	1:03	h
983	8	4	50	391	experiment	bright	TRUE	V-H-	5	4	5	4	0	0	0	-4	56	28	22	46	6	37	22	0	0	8:04	h
984	NA	NA	1	465	familiarization	bright	TRUE	NA	NA	NA	NA	NA	NA	NA	NA	NA	56	28	22	46	6	37	22	NA	NA	NA	h
985	NA	NA	9	330	familiarization	normal	FALSE	NA	NA	NA	NA	NA	NA	NA	NA	NA	56	28	22	46	6	37	22	NA	NA	NA	h
986	2	3	31	401	experiment	normal	TRUE	V+H+	19	19	14	11	1	1	0	1	56	28	22	46	6	37	22	1	1	2:03	h
987	2	4	60	272	experiment	bright	TRUE	V-H-	1	6	1	4	0	0	0	5	56	28	22	46	6	37	22	0	0	2:04	h
988	6	4	15	397	experiment	normal	TRUE	V-H-	2	7	2	7	0	0	0	-4	56	28	22	46	6	37	22	0	0	6:04	h
989	6	3	16	555	experiment	normal	TRUE	V+H+	23	22	17	14	1	0	0	1	56	28	22	46	6	37	22	1	1	6:03	h
990	7	2	22	510	experiment	normal	TRUE	V-H+	9	21	6	14	0	0	0	5	56	28	22	46	6	37	22	0	1	7:02	h
991	7	1	43	381	experiment	normal	TRUE	V+H-	14	8	14	5	0	0	0	1	56	28	22	46	6	37	22	1	0	7:01	h
992	4	3	30	334	experiment	normal	FALSE	V+H+	25	25	17	2	1	0	0	-2	56	28	22	46	6	37	22	1	1	4:03	h
993	4	1	27	237	experiment	normal	TRUE	V+H-	20	10	14	8	0	0	0	-2	56	28	22	46	6	37	22	1	0	4:01	h
994	5	2	13	564	experiment	bright	TRUE	V-H+	17	22	14	14	0	0	0	3	56	28	22	46	6	37	22	0	1	5:02	h
995	6	1	59	374	experiment	bright	TRUE	V+H-	25	18	16	14	0	0	0	0	56	28	22	46	6	37	22	1	0	6:01	h
996	NA	NA	8	217	familiarization	bright	TRUE	NA	NA	NA	NA	NA	NA	NA	NA	NA	56	28	22	46	6	37	22	NA	NA	NA	h
997	8	1	38	244	experiment	bright	FALSE	V+H-	21	12	15	10	0	1	0	1	56	28	22	46	6	37	22	1	0	8:01	h
998	5	4	52	1052	experiment	normal	TRUE	V-H-	3	2	4	1	0	0	0	7	56	28	22	46	6	37	22	0	0	5:04	h
999	5	4	61	359	experiment	bright	TRUE	V-H-	3	2	4	1	0	0	0	7	56	28	22	46	6	37	22	0	0	5:04	h
1000	NA	NA	2	1449	familiarization	normal	TRUE	NA	NA	NA	NA	NA	NA	NA	NA	NA	56	28	22	46	6	37	22	NA	NA	NA	h
1001	NA	NA	12	246	familiarization	bright	TRUE	NA	NA	NA	NA	NA	NA	NA	NA	NA	56	28	22	46	6	37	22	NA	NA	NA	h
1002	3	2	51	586	experiment	normal	TRUE	V-H+	10	13	8	10	0	0	0	-4	56	28	22	46	6	37	22	0	1	3:02	h
1003	1	1	17	434	experiment	bright	TRUE	V+H-	20	13	15	10	0	0	0	1	56	28	22	46	6	37	22	1	0	1:01	h
1004	2	2	1	382	experiment	normal	TRUE	V-H+	12	17	10	11	1	0	0	-4	56	28	22	46	6	37	22	0	1	2:02	h
1005	NA	NA	3	208	familiarization	bright	TRUE	NA	NA	NA	NA	NA	NA	NA	NA	NA	56	28	22	46	6	37	22	NA	NA	NA	h
1006	3	3	42	422	experiment	normal	TRUE	V+H+	18	24	14	15	1	0	1	1	56	28	22	46	6	37	22	1	1	3:03	h
1007	NA	NA	13	221	familiarization	bright	TRUE	NA	NA	NA	NA	NA	NA	NA	NA	NA	56	28	22	46	6	37	22	NA	NA	NA	h
1008	3	4	54	384	experiment	bright	TRUE	V-H-	11	1	9	3	0	0	0	3	56	28	22	46	6	37	22	0	0	3:04	h
1009	7	4	28	224	experiment	bright	TRUE	V-H-	6	8	6	5	0	0	0	6	56	28	22	46	6	37	22	0	0	7:04	h
1010	7	2	53	281	experiment	bright	TRUE	V-H+	9	21	6	14	0	0	0	5	56	28	22	46	6	37	22	0	1	7:02	h
1011	8	4	9	682	experiment	normal	FALSE	V-H-	5	4	5	4	0	0	0	-4	56	28	22	46	6	37	22	0	0	8:04	h
1012	7	3	34	283	experiment	bright	TRUE	V+H+	22	21	16	2	1	0	0	1	56	28	22	46	6	37	22	1	1	7:03	h
1013	2	2	7	255	experiment	bright	TRUE	V-H+	12	17	10	11	1	0	0	-4	56	28	22	46	6	37	22	0	1	2:02	h
1014	3	2	20	455	experiment	bright	TRUE	V-H+	10	13	8	10	0	0	0	-4	56	28	22	46	6	37	22	0	1	3:02	h
1015	6	2	23	378	experiment	normal	TRUE	V-H+	10	20	9	13	1	0	1	-4	56	28	22	46	6	37	22	0	1	6:02	h
1016	NA	NA	4	382	familiarization	normal	TRUE	NA	NA	NA	NA	NA	NA	NA	NA	NA	56	28	22	46	6	37	22	NA	NA	NA	h
1017	NA	NA	5	222	familiarization	bright	TRUE	NA	NA	NA	NA	NA	NA	NA	NA	NA	56	28	22	46	6	37	22	NA	NA	NA	h
1018	8	1	24	401	experiment	normal	TRUE	V+H-	21	12	15	10	0	1	0	1	56	28	22	46	6	37	22	1	0	8:01	h
1019	5	1	29	213	experiment	normal	TRUE	V+H-	20	11	16	9	0	0	0	-2	56	28	22	46	6	37	22	1	0	5:01	h
1020	4	3	44	321	experiment	bright	TRUE	V+H+	25	25	17	2	1	0	0	-2	56	28	22	46	6	37	22	1	1	4:03	h
1021	1	1	28	528	experiment	bright	TRUE	V+H-	20	13	15	10	0	0	0	1	80	36	36	53	12	35	35	1	0	1:01	c
1022	NA	NA	1	632	familiarization	normal	TRUE	NA	NA	NA	NA	NA	NA	NA	NA	NA	80	36	36	53	12	35	35	NA	NA	NA	c
1023	NA	NA	0	-4569	familiarization	normal	TRUE	NA	NA	NA	NA	NA	NA	NA	NA	NA	80	36	36	53	12	35	35	NA	NA	NA	c
1024	4	1	61	525	experiment	normal	TRUE	V+H-	20	10	14	8	0	0	0	-2	80	36	36	53	12	35	35	1	0	4:01	c
1025	3	1	2	1002	experiment	normal	TRUE	V+H-	24	15	16	11	0	1	0	0	80	36	36	53	12	35	35	1	0	3:01	c
1026	7	2	20	629	experiment	normal	TRUE	V-H+	9	21	6	14	0	0	0	5	80	36	36	53	12	35	35	0	1	7:02	c
1027	4	2	47	471	experiment	bright	TRUE	V-H+	15	23	11	14	0	0	0	7	80	36	36	53	12	35	35	0	1	4:02	c
1028	8	3	15	489	experiment	normal	TRUE	V+H+	25	24	17	2	0	0	0	1	80	36	36	53	12	35	35	1	1	8:03	c
1029	7	3	40	439	experiment	bright	TRUE	V+H+	22	21	16	2	1	0	0	1	80	36	36	53	12	35	35	1	1	7:03	c
1030	1	1	52	396	experiment	normal	TRUE	V+H-	20	13	15	10	0	0	0	1	80	36	36	53	12	35	35	1	0	1:01	c
1031	3	4	35	623	experiment	normal	TRUE	V-H-	11	1	9	3	0	0	0	3	80	36	36	53	12	35	35	0	0	3:04	c
1032	1	2	62	447	experiment	bright	TRUE	V-H+	4	14	5	13	0	0	0	5	80	36	36	53	12	35	35	0	1	1:02	c
1033	8	3	1	609	experiment	bright	TRUE	V+H+	25	24	17	2	0	0	0	1	80	36	36	53	12	35	35	1	1	8:03	c
1034	7	3	4	888	experiment	normal	TRUE	V+H+	22	21	16	2	1	0	0	1	80	36	36	53	12	35	35	1	1	7:03	c
1035	5	3	34	575	experiment	normal	TRUE	V+H+	26	22	17	14	0	0	0	-2	80	36	36	53	12	35	35	1	1	5:03	c
1036	3	3	41	507	experiment	bright	TRUE	V+H+	18	24	14	15	1	0	1	1	80	36	36	53	12	35	35	1	1	3:03	c
1037	3	3	11	694	experiment	normal	TRUE	V+H+	18	24	14	15	1	0	1	1	80	36	36	53	12	35	35	1	1	3:03	c
1038	1	3	10	753	experiment	normal	TRUE	V+H+	27	3	3	2	1	0	0	1	80	36	36	53	12	35	35	1	1	1:03	c
1039	5	1	0	1019	experiment	bright	TRUE	V+H-	20	11	16	9	0	0	0	-2	80	36	36	53	12	35	35	1	0	5:01	c
1040	4	4	57	558	experiment	normal	TRUE	V-H-	8	9	7	6	0	0	0	3	80	36	36	53	12	35	35	0	0	4:04	c
1041	3	2	8	670	experiment	bright	TRUE	V-H+	10	13	8	10	0	0	0	-4	80	36	36	53	12	35	35	0	1	3:02	c
1042	NA	NA	9	1081	familiarization	bright	TRUE	NA	NA	NA	NA	NA	NA	NA	NA	NA	80	36	36	53	12	35	35	NA	NA	NA	c
1043	NA	NA	8	1033	familiarization	normal	TRUE	NA	NA	NA	NA	NA	NA	NA	NA	NA	80	36	36	53	12	35	35	NA	NA	NA	c
1044	6	1	50	399	experiment	bright	TRUE	V+H-	25	18	16	14	0	0	0	0	80	36	36	53	12	35	35	1	0	6:01	c
1045	NA	NA	7	1035	familiarization	bright	TRUE	NA	NA	NA	NA	NA	NA	NA	NA	NA	80	36	36	53	12	35	35	NA	NA	NA	c
1046	6	2	39	604	experiment	normal	TRUE	V-H+	10	20	9	13	1	0	1	-4	80	36	36	53	12	35	35	0	1	6:02	c
1047	6	3	12	644	experiment	normal	TRUE	V+H+	23	22	17	14	1	0	0	1	80	36	36	53	12	35	35	1	1	6:03	c
1048	2	2	7	541	experiment	bright	TRUE	V-H+	12	17	10	11	1	0	0	-4	80	36	36	53	12	35	35	0	1	2:02	c
1049	4	3	48	523	experiment	normal	TRUE	V+H+	25	25	17	2	1	0	0	-2	80	36	36	53	12	35	35	1	1	4:03	c
1050	2	4	51	551	experiment	bright	TRUE	V-H-	1	6	1	4	0	0	0	5	80	36	36	53	12	35	35	0	0	2:04	c
1051	3	4	5	602	experiment	bright	TRUE	V-H-	11	1	9	3	0	0	0	3	80	36	36	53	12	35	35	0	0	3:04	c
1052	7	4	16	551	experiment	normal	TRUE	V-H-	6	8	6	5	0	0	0	6	80	36	36	53	12	35	35	0	0	7:04	c
1053	NA	NA	11	1356	familiarization	normal	TRUE	NA	NA	NA	NA	NA	NA	NA	NA	NA	80	36	36	53	12	35	35	NA	NA	NA	c
1054	NA	NA	10	963	familiarization	normal	TRUE	NA	NA	NA	NA	NA	NA	NA	NA	NA	80	36	36	53	12	35	35	NA	NA	NA	c
1055	8	2	21	500	experiment	bright	TRUE	V-H+	13	16	13	13	0	0	0	-2	80	36	36	53	12	35	35	0	1	8:02	c
1056	2	3	30	596	experiment	bright	TRUE	V+H+	19	19	14	11	1	1	0	1	80	36	36	53	12	35	35	1	1	2:03	c
1057	1	4	6	657	experiment	bright	TRUE	V-H-	7	15	5	12	0	0	0	4	80	36	36	53	12	35	35	0	0	1:04	c
1058	7	1	17	538	experiment	normal	TRUE	V+H-	14	8	14	5	0	0	0	1	80	36	36	53	12	35	35	1	0	7:01	c
1059	2	1	53	544	experiment	normal	TRUE	V+H-	16	5	12	7	0	1	0	0	80	36	36	53	12	35	35	1	0	2:01	c
1060	2	2	46	473	experiment	normal	TRUE	V-H+	12	17	10	11	1	0	0	-4	80	36	36	53	12	35	35	0	1	2:02	c
1061	5	1	36	596	experiment	normal	TRUE	V+H-	20	11	16	9	0	0	0	-2	80	36	36	53	12	35	35	1	0	5:01	c
1062	7	4	9	596	experiment	bright	TRUE	V-H-	6	8	6	5	0	0	0	6	80	36	36	53	12	35	35	0	0	7:04	c
1063	NA	NA	3	499	familiarization	bright	TRUE	NA	NA	NA	NA	NA	NA	NA	NA	NA	80	36	36	53	12	35	35	NA	NA	NA	c
1064	NA	NA	13	1169	familiarization	bright	TRUE	NA	NA	NA	NA	NA	NA	NA	NA	NA	80	36	36	53	12	35	35	NA	NA	NA	c
1065	NA	NA	12	1406	familiarization	bright	TRUE	NA	NA	NA	NA	NA	NA	NA	NA	NA	80	36	36	53	12	35	35	NA	NA	NA	c
1066	4	3	42	445	experiment	bright	TRUE	V+H+	25	25	17	2	1	0	0	-2	80	36	36	53	12	35	35	1	1	4:03	c
1067	5	2	22	611	experiment	bright	TRUE	V-H+	17	22	14	14	0	0	0	3	80	36	36	53	12	35	35	0	1	5:02	c
1068	3	2	60	548	experiment	normal	TRUE	V-H+	10	13	8	10	0	0	0	-4	80	36	36	53	12	35	35	0	1	3:02	c
1069	2	3	58	643	experiment	normal	TRUE	V+H+	19	19	14	11	1	1	0	1	80	36	36	53	12	35	35	1	1	2:03	c
1070	1	4	23	612	experiment	normal	TRUE	V-H-	7	15	5	12	0	0	0	4	80	36	36	53	12	35	35	0	0	1:04	c
1071	6	3	56	438	experiment	bright	TRUE	V+H+	23	22	17	14	1	0	0	1	80	36	36	53	12	35	35	1	1	6:03	c
1072	8	4	3	749	experiment	bright	TRUE	V-H-	5	4	5	4	0	0	0	-4	80	36	36	53	12	35	35	0	0	8:04	c
1073	NA	NA	5	613	familiarization	bright	TRUE	NA	NA	NA	NA	NA	NA	NA	NA	NA	80	36	36	53	12	35	35	NA	NA	NA	c
1074	5	3	33	523	experiment	bright	TRUE	V+H+	26	22	17	14	0	0	0	-2	80	36	36	53	12	35	35	1	1	5:03	c
1075	4	1	31	582	experiment	bright	TRUE	V+H-	20	10	14	8	0	0	0	-2	80	36	36	53	12	35	35	1	0	4:01	c
1076	NA	NA	2	1000	familiarization	normal	TRUE	NA	NA	NA	NA	NA	NA	NA	NA	NA	80	36	36	53	12	35	35	NA	NA	NA	c
1077	6	4	18	707	experiment	normal	TRUE	V-H-	2	7	2	7	0	0	0	-4	80	36	36	53	12	35	35	0	0	6:04	c
1078	2	1	38	475	experiment	bright	TRUE	V+H-	16	5	12	7	0	1	0	0	80	36	36	53	12	35	35	1	0	2:01	c
1079	8	1	43	555	experiment	normal	TRUE	V+H-	21	12	15	10	0	1	0	1	80	36	36	53	12	35	35	1	0	8:01	c
1080	4	2	54	525	experiment	normal	TRUE	V-H+	15	23	11	14	0	0	0	7	80	36	36	53	12	35	35	0	1	4:02	c
1081	6	4	19	547	experiment	bright	TRUE	V-H-	2	7	2	7	0	0	0	-4	80	36	36	53	12	35	35	0	0	6:04	c
1082	5	4	37	520	experiment	bright	TRUE	V-H-	3	2	4	1	0	0	0	7	80	36	36	53	12	35	35	0	0	5:04	c
1083	8	1	24	452	experiment	bright	TRUE	V+H-	21	12	15	10	0	1	0	1	80	36	36	53	12	35	35	1	0	8:01	c
1084	6	1	49	541	experiment	normal	TRUE	V+H-	25	18	16	14	0	0	0	0	80	36	36	53	12	35	35	1	0	6:01	c
1085	7	1	14	351	experiment	bright	TRUE	V+H-	14	8	14	5	0	0	0	1	80	36	36	53	12	35	35	1	0	7:01	c
1086	5	4	59	576	experiment	normal	TRUE	V-H-	3	2	4	1	0	0	0	7	80	36	36	53	12	35	35	0	0	5:04	c
1087	7	2	44	402	experiment	bright	TRUE	V-H+	9	21	6	14	0	0	0	5	80	36	36	53	12	35	35	0	1	7:02	c
1088	8	4	63	566	experiment	normal	TRUE	V-H-	5	4	5	4	0	0	0	-4	80	36	36	53	12	35	35	0	0	8:04	c
1089	5	2	29	709	experiment	normal	TRUE	V-H+	17	22	14	14	0	0	0	3	80	36	36	53	12	35	35	0	1	5:02	c
1090	1	3	45	523	experiment	bright	TRUE	V+H+	27	3	3	2	1	0	0	1	80	36	36	53	12	35	35	1	1	1:03	c
1091	2	4	55	521	experiment	normal	TRUE	V-H-	1	6	1	4	0	0	0	5	80	36	36	53	12	35	35	0	0	2:04	c
1092	NA	NA	6	640	familiarization	bright	TRUE	NA	NA	NA	NA	NA	NA	NA	NA	NA	80	36	36	53	12	35	35	NA	NA	NA	c
1093	4	4	26	577	experiment	bright	TRUE	V-H-	8	9	7	6	0	0	0	3	80	36	36	53	12	35	35	0	0	4:04	c
1094	6	2	27	482	experiment	bright	TRUE	V-H+	10	20	9	13	1	0	1	-4	80	36	36	53	12	35	35	0	1	6:02	c
1095	3	1	25	574	experiment	bright	TRUE	V+H-	24	15	16	11	0	1	0	0	80	36	36	53	12	35	35	1	0	3:01	c
1096	1	2	13	597	experiment	normal	TRUE	V-H+	4	14	5	13	0	0	0	5	80	36	36	53	12	35	35	0	1	1:02	c
1097	NA	NA	4	762	familiarization	normal	TRUE	NA	NA	NA	NA	NA	NA	NA	NA	NA	80	36	36	53	12	35	35	NA	NA	NA	c
1098	8	2	32	716	experiment	normal	TRUE	V-H+	13	16	13	13	0	0	0	-2	80	36	36	53	12	35	35	0	1	8:02	c
1099	3	3	8	361	experiment	bright	TRUE	V+H+	18	24	14	15	1	0	1	1	45	31	21	30	5	33	27	1	1	3:03	t
1100	5	1	42	310	experiment	bright	TRUE	V+H-	20	11	16	9	0	0	0	-2	45	31	21	30	5	33	27	1	0	5:01	t
1101	2	4	16	467	experiment	bright	TRUE	V-H-	1	6	1	4	0	0	0	5	45	31	21	30	5	33	27	0	0	2:04	t
1102	NA	NA	1	605	familiarization	normal	TRUE	NA	NA	NA	NA	NA	NA	NA	NA	NA	45	31	21	30	5	33	27	NA	NA	NA	t
1103	3	2	17	-348	experiment	normal	TRUE	V-H+	10	13	8	10	0	0	0	-4	45	31	21	30	5	33	27	0	1	3:02	t
1104	8	1	27	444	experiment	normal	TRUE	V+H-	21	12	15	10	0	1	0	1	45	31	21	30	5	33	27	1	0	8:01	t
1105	NA	NA	9	456	familiarization	bright	TRUE	NA	NA	NA	NA	NA	NA	NA	NA	NA	45	31	21	30	5	33	27	NA	NA	NA	t
1106	NA	NA	3	724	familiarization	bright	TRUE	NA	NA	NA	NA	NA	NA	NA	NA	NA	45	31	21	30	5	33	27	NA	NA	NA	t
1107	8	1	48	357	experiment	bright	TRUE	V+H-	21	12	15	10	0	1	0	1	45	31	21	30	5	33	27	1	0	8:01	t
1108	8	3	52	413	experiment	normal	TRUE	V+H+	25	24	17	2	0	0	0	1	45	31	21	30	5	33	27	1	1	8:03	t
1109	7	1	59	741	experiment	normal	TRUE	V+H-	14	8	14	5	0	0	0	1	45	31	21	30	5	33	27	1	0	7:01	t
1110	7	2	20	337	experiment	bright	TRUE	V-H+	9	21	6	14	0	0	0	5	45	31	21	30	5	33	27	0	1	7:02	t
1111	4	1	53	306	experiment	bright	TRUE	V+H-	20	10	14	8	0	0	0	-2	45	31	21	30	5	33	27	1	0	4:01	t
1112	NA	NA	0	698	familiarization	bright	TRUE	NA	NA	NA	NA	NA	NA	NA	NA	NA	45	31	21	30	5	33	27	NA	NA	NA	t
1113	2	2	7	1082	experiment	normal	TRUE	V-H+	12	17	10	11	1	0	0	-4	45	31	21	30	5	33	27	0	1	2:02	t
1114	6	3	43	438	experiment	bright	TRUE	V+H+	23	22	17	14	1	0	0	1	45	31	21	30	5	33	27	1	1	6:03	t
1115	2	1	22	457	experiment	normal	TRUE	V+H-	16	5	12	7	0	1	0	0	45	31	21	30	5	33	27	1	0	2:01	t
1116	6	1	24	531	experiment	normal	TRUE	V+H-	25	18	16	14	0	0	0	0	45	31	21	30	5	33	27	1	0	6:01	t
1117	NA	NA	4	573	familiarization	bright	TRUE	NA	NA	NA	NA	NA	NA	NA	NA	NA	45	31	21	30	5	33	27	NA	NA	NA	t
1118	5	1	56	418	experiment	normal	TRUE	V+H-	20	11	16	9	0	0	0	-2	45	31	21	30	5	33	27	1	0	5:01	t
1119	5	3	62	413	experiment	bright	TRUE	V+H+	26	22	17	14	0	0	0	-2	45	31	21	30	5	33	27	1	1	5:03	t
1120	NA	NA	10	432	familiarization	normal	TRUE	NA	NA	NA	NA	NA	NA	NA	NA	NA	45	31	21	30	5	33	27	NA	NA	NA	t
1121	6	2	10	304	experiment	bright	TRUE	V-H+	10	20	9	13	1	0	1	-4	45	31	21	30	5	33	27	0	1	6:02	t
1122	7	3	36	438	experiment	bright	TRUE	V+H+	22	21	16	2	1	0	0	1	45	31	21	30	5	33	27	1	1	7:03	t
1123	8	4	6	373	experiment	normal	TRUE	V-H-	5	4	5	4	0	0	0	-4	45	31	21	30	5	33	27	0	0	8:04	t
1124	1	1	26	658	experiment	normal	TRUE	V+H-	20	13	15	10	0	0	0	1	45	31	21	30	5	33	27	1	0	1:01	t
1125	1	3	40	295	experiment	bright	TRUE	V+H+	27	3	3	2	1	0	0	1	45	31	21	30	5	33	27	1	1	1:03	t
1126	6	2	57	436	experiment	normal	TRUE	V-H+	10	20	9	13	1	0	1	-4	45	31	21	30	5	33	27	0	1	6:02	t
1127	3	4	37	860	experiment	normal	TRUE	V-H-	11	1	9	3	0	0	0	3	45	31	21	30	5	33	27	0	0	3:04	t
1128	7	1	11	300	experiment	bright	TRUE	V+H-	14	8	14	5	0	0	0	1	45	31	21	30	5	33	27	1	0	7:01	t
1129	1	4	28	353	experiment	bright	TRUE	V-H-	7	15	5	12	0	0	0	4	45	31	21	30	5	33	27	0	0	1:04	t
1130	NA	NA	2	581	familiarization	bright	TRUE	NA	NA	NA	NA	NA	NA	NA	NA	NA	45	31	21	30	5	33	27	NA	NA	NA	t
1131	4	3	5	453	experiment	bright	TRUE	V+H+	25	25	17	2	1	0	0	-2	45	31	21	30	5	33	27	1	1	4:03	t
1132	4	2	32	395	experiment	bright	TRUE	V-H+	15	23	11	14	0	0	0	7	45	31	21	30	5	33	27	0	1	4:02	t
1133	1	2	15	455	experiment	normal	TRUE	V-H+	4	14	5	13	0	0	0	5	45	31	21	30	5	33	27	0	1	1:02	t
1134	3	3	2	393	experiment	normal	TRUE	V+H+	18	24	14	15	1	0	1	1	45	31	21	30	5	33	27	1	1	3:03	t
1135	1	1	30	325	experiment	bright	TRUE	V+H-	20	13	15	10	0	0	0	1	45	31	21	30	5	33	27	1	0	1:01	t
1136	NA	NA	5	495	familiarization	normal	TRUE	NA	NA	NA	NA	NA	NA	NA	NA	NA	45	31	21	30	5	33	27	NA	NA	NA	t
1137	6	4	4	536	experiment	bright	TRUE	V-H-	2	7	2	7	0	0	0	-4	45	31	21	30	5	33	27	0	0	6:04	t
1138	2	3	13	322	experiment	bright	TRUE	V+H+	19	19	14	11	1	1	0	1	45	31	21	30	5	33	27	1	1	2:03	t
1139	6	3	33	419	experiment	normal	TRUE	V+H+	23	22	17	14	1	0	0	1	45	31	21	30	5	33	27	1	1	6:03	t
1140	6	1	45	429	experiment	bright	TRUE	V+H-	25	18	16	14	0	0	0	0	45	31	21	30	5	33	27	1	0	6:01	t
1141	5	4	51	856	experiment	normal	TRUE	V-H-	3	2	4	1	0	0	0	7	45	31	21	30	5	33	27	0	0	5:04	t
1142	NA	NA	8	403	familiarization	normal	TRUE	NA	NA	NA	NA	NA	NA	NA	NA	NA	45	31	21	30	5	33	27	NA	NA	NA	t
1143	NA	NA	12	415	familiarization	bright	TRUE	NA	NA	NA	NA	NA	NA	NA	NA	NA	45	31	21	30	5	33	27	NA	NA	NA	t
1144	2	1	0	812	experiment	bright	TRUE	V+H-	16	5	12	7	0	1	0	0	45	31	21	30	5	33	27	1	0	2:01	t
1145	7	4	23	975	experiment	normal	TRUE	V-H-	6	8	6	5	0	0	0	6	45	31	21	30	5	33	27	0	0	7:04	t
1146	5	3	63	483	experiment	normal	TRUE	V+H+	26	22	17	14	0	0	0	-2	45	31	21	30	5	33	27	1	1	5:03	t
1147	8	2	39	279	experiment	bright	TRUE	V-H+	13	16	13	13	0	0	0	-2	45	31	21	30	5	33	27	0	1	8:02	t
1148	4	3	1	443	experiment	normal	TRUE	V+H+	25	25	17	2	1	0	0	-2	45	31	21	30	5	33	27	1	1	4:03	t
1149	1	3	25	484	experiment	normal	TRUE	V+H+	27	3	3	2	1	0	0	1	45	31	21	30	5	33	27	1	1	1:03	t
1150	2	3	14	408	experiment	normal	TRUE	V+H+	19	19	14	11	1	1	0	1	45	31	21	30	5	33	27	1	1	2:03	t
1151	4	4	29	367	experiment	bright	TRUE	V-H-	8	9	7	6	0	0	0	3	45	31	21	30	5	33	27	0	0	4:04	t
1152	4	1	12	525	experiment	normal	TRUE	V+H-	20	10	14	8	0	0	0	-2	45	31	21	30	5	33	27	1	0	4:01	t
1153	3	1	9	443	experiment	normal	TRUE	V+H-	24	15	16	11	0	1	0	0	45	31	21	30	5	33	27	1	0	3:01	t
1154	3	1	21	350	experiment	bright	TRUE	V+H-	24	15	16	11	0	1	0	0	45	31	21	30	5	33	27	1	0	3:01	t
1155	3	4	19	467	experiment	bright	TRUE	V-H-	11	1	9	3	0	0	0	3	45	31	21	30	5	33	27	0	0	3:04	t
1156	1	4	47	562	experiment	normal	FALSE	V-H-	7	15	5	12	0	0	0	4	45	31	21	30	5	33	27	0	0	1:04	t
1157	3	2	35	377	experiment	bright	TRUE	V-H+	10	13	8	10	0	0	0	-4	45	31	21	30	5	33	27	0	1	3:02	t
1158	5	4	58	346	experiment	bright	TRUE	V-H-	3	2	4	1	0	0	0	7	45	31	21	30	5	33	27	0	0	5:04	t
1159	8	4	54	557	experiment	bright	TRUE	V-H-	5	4	5	4	0	0	0	-4	45	31	21	30	5	33	27	0	0	8:04	t
1160	6	4	60	998	experiment	normal	TRUE	V-H-	2	7	2	7	0	0	0	-4	45	31	21	30	5	33	27	0	0	6:04	t
1161	7	4	44	305	experiment	bright	TRUE	V-H-	6	8	6	5	0	0	0	6	45	31	21	30	5	33	27	0	0	7:04	t
1162	NA	NA	6	433	familiarization	bright	TRUE	NA	NA	NA	NA	NA	NA	NA	NA	NA	45	31	21	30	5	33	27	NA	NA	NA	t
1163	2	2	31	491	experiment	bright	TRUE	V-H+	12	17	10	11	1	0	0	-4	45	31	21	30	5	33	27	0	1	2:02	t
1164	7	3	49	555	experiment	normal	TRUE	V+H+	22	21	16	2	1	0	0	1	45	31	21	30	5	33	27	1	1	7:03	t
1165	NA	NA	13	470	familiarization	normal	TRUE	NA	NA	NA	NA	NA	NA	NA	NA	NA	45	31	21	30	5	33	27	NA	NA	NA	t
1166	8	2	41	413	experiment	normal	TRUE	V-H+	13	16	13	13	0	0	0	-2	45	31	21	30	5	33	27	0	1	8:02	t
1167	2	4	34	1078	experiment	normal	FALSE	V-H-	1	6	1	4	0	0	0	5	45	31	21	30	5	33	27	0	0	2:04	t
1168	NA	NA	11	495	familiarization	normal	TRUE	NA	NA	NA	NA	NA	NA	NA	NA	NA	45	31	21	30	5	33	27	NA	NA	NA	t
1169	7	2	46	465	experiment	normal	TRUE	V-H+	9	21	6	14	0	0	0	5	45	31	21	30	5	33	27	0	1	7:02	t
1170	5	2	3	331	experiment	bright	TRUE	V-H+	17	22	14	14	0	0	0	3	45	31	21	30	5	33	27	0	1	5:02	t
1171	1	2	50	422	experiment	bright	TRUE	V-H+	4	14	5	13	0	0	0	5	45	31	21	30	5	33	27	0	1	1:02	t
1172	NA	NA	7	443	familiarization	normal	TRUE	NA	NA	NA	NA	NA	NA	NA	NA	NA	45	31	21	30	5	33	27	NA	NA	NA	t
1173	4	2	55	272	experiment	normal	TRUE	V-H+	15	23	11	14	0	0	0	7	45	31	21	30	5	33	27	0	1	4:02	t
1174	5	2	38	552	experiment	normal	TRUE	V-H+	17	22	14	14	0	0	0	3	45	31	21	30	5	33	27	0	1	5:02	t
1175	4	4	61	1067	experiment	normal	TRUE	V-H-	8	9	7	6	0	0	0	3	45	31	21	30	5	33	27	0	0	4:04	t
1176	8	3	18	448	experiment	bright	TRUE	V+H+	25	24	17	2	0	0	0	1	45	31	21	30	5	33	27	1	1	8:03	t
1177	3	1	14	955	experiment	normal	TRUE	V+H-	24	15	16	11	0	1	0	0	69	35	32	49	9	23	29	1	0	3:01	j
1178	NA	NA	4	979	familiarization	bright	TRUE	NA	NA	NA	NA	NA	NA	NA	NA	NA	69	35	32	49	9	23	29	NA	NA	NA	j
1179	6	2	41	596	experiment	bright	TRUE	V-H+	10	20	9	13	1	0	1	-4	69	35	32	49	9	23	29	0	1	6:02	j
1180	3	2	32	598	experiment	bright	TRUE	V-H+	10	13	8	10	0	0	0	-4	69	35	32	49	9	23	29	0	1	3:02	j
1181	2	1	1	871	experiment	normal	TRUE	V+H-	16	5	12	7	0	1	0	0	69	35	32	49	9	23	29	1	0	2:01	j
1182	2	3	28	447	experiment	bright	TRUE	V+H+	19	19	14	11	1	1	0	1	69	35	32	49	9	23	29	1	1	2:03	j
1183	4	3	19	775	experiment	bright	TRUE	V+H+	25	25	17	2	1	0	0	-2	69	35	32	49	9	23	29	1	1	4:03	j
1184	6	2	20	554	experiment	normal	TRUE	V-H+	10	20	9	13	1	0	1	-4	69	35	32	49	9	23	29	0	1	6:02	j
1185	NA	NA	5	926	familiarization	normal	TRUE	NA	NA	NA	NA	NA	NA	NA	NA	NA	69	35	32	49	9	23	29	NA	NA	NA	j
1186	1	1	37	558	experiment	normal	TRUE	V+H-	20	13	15	10	0	0	0	1	69	35	32	49	9	23	29	1	0	1:01	j
1187	1	4	50	536	experiment	bright	TRUE	V-H-	7	15	5	12	0	0	0	4	69	35	32	49	9	23	29	0	0	1:04	j
1188	5	2	12	612	experiment	bright	TRUE	V-H+	17	22	14	14	0	0	0	3	69	35	32	49	9	23	29	0	1	5:02	j
1189	3	3	17	970	experiment	normal	TRUE	V+H+	18	24	14	15	1	0	1	1	69	35	32	49	9	23	29	1	1	3:03	j
1190	8	4	18	854	experiment	bright	TRUE	V-H-	5	4	5	4	0	0	0	-4	69	35	32	49	9	23	29	0	0	8:04	j
1191	6	3	60	744	experiment	normal	TRUE	V+H+	23	22	17	14	1	0	0	1	69	35	32	49	9	23	29	1	1	6:03	j
1192	5	4	30	668	experiment	normal	TRUE	V-H-	3	2	4	1	0	0	0	7	69	35	32	49	9	23	29	0	0	5:04	j
1193	3	3	23	676	experiment	bright	TRUE	V+H+	18	24	14	15	1	0	1	1	69	35	32	49	9	23	29	1	1	3:03	j
1194	7	3	10	830	experiment	normal	TRUE	V+H+	22	21	16	2	1	0	0	1	69	35	32	49	9	23	29	1	1	7:03	j
1195	5	4	36	541	experiment	bright	TRUE	V-H-	3	2	4	1	0	0	0	7	69	35	32	49	9	23	29	0	0	5:04	j
1196	NA	NA	12	753	familiarization	bright	TRUE	NA	NA	NA	NA	NA	NA	NA	NA	NA	69	35	32	49	9	23	29	NA	NA	NA	j
1197	5	1	9	901	experiment	normal	TRUE	V+H-	20	11	16	9	0	0	0	-2	69	35	32	49	9	23	29	1	0	5:01	j
1198	8	2	47	643	experiment	bright	TRUE	V-H+	13	16	13	13	0	0	0	-2	69	35	32	49	9	23	29	0	1	8:02	j
1199	4	4	42	589	experiment	bright	TRUE	V-H-	8	9	7	6	0	0	0	3	69	35	32	49	9	23	29	0	0	4:04	j
1200	5	1	63	670	experiment	bright	TRUE	V+H-	20	11	16	9	0	0	0	-2	69	35	32	49	9	23	29	1	0	5:01	j
1201	NA	NA	13	808	familiarization	bright	TRUE	NA	NA	NA	NA	NA	NA	NA	NA	NA	69	35	32	49	9	23	29	NA	NA	NA	j
1202	6	4	56	575	experiment	normal	TRUE	V-H-	2	7	2	7	0	0	0	-4	69	35	32	49	9	23	29	0	0	6:04	j
1203	3	4	46	668	experiment	normal	TRUE	V-H-	11	1	9	3	0	0	0	3	69	35	32	49	9	23	29	0	0	3:04	j
1204	2	2	5	717	experiment	normal	TRUE	V-H+	12	17	10	11	1	0	0	-4	69	35	32	49	9	23	29	0	1	2:02	j
1205	2	4	51	584	experiment	bright	TRUE	V-H-	1	6	1	4	0	0	0	5	69	35	32	49	9	23	29	0	0	2:04	j
1206	2	1	40	536	experiment	bright	TRUE	V+H-	16	5	12	7	0	1	0	0	69	35	32	49	9	23	29	1	0	2:01	j
1207	7	4	49	635	experiment	normal	TRUE	V-H-	6	8	6	5	0	0	0	6	69	35	32	49	9	23	29	0	0	7:04	j
1208	2	2	7	689	experiment	bright	TRUE	V-H+	12	17	10	11	1	0	0	-4	69	35	32	49	9	23	29	0	1	2:02	j
1209	6	1	48	865	experiment	normal	TRUE	V+H-	25	18	16	14	0	0	0	0	69	35	32	49	9	23	29	1	0	6:01	j
1210	NA	NA	11	952	familiarization	normal	TRUE	NA	NA	NA	NA	NA	NA	NA	NA	NA	69	35	32	49	9	23	29	NA	NA	NA	j
1211	8	2	35	694	experiment	normal	TRUE	V-H+	13	16	13	13	0	0	0	-2	69	35	32	49	9	23	29	0	1	8:02	j
1212	NA	NA	1	2608	familiarization	normal	TRUE	NA	NA	NA	NA	NA	NA	NA	NA	NA	69	35	32	49	9	23	29	NA	NA	NA	j
1213	1	3	43	603	experiment	normal	TRUE	V+H+	27	3	3	2	1	0	0	1	69	35	32	49	9	23	29	1	1	1:03	j
1214	5	2	4	853	experiment	normal	TRUE	V-H+	17	22	14	14	0	0	0	3	69	35	32	49	9	23	29	0	1	5:02	j
1215	6	1	54	664	experiment	bright	TRUE	V+H-	25	18	16	14	0	0	0	0	69	35	32	49	9	23	29	1	0	6:01	j
1216	NA	NA	6	754	familiarization	bright	TRUE	NA	NA	NA	NA	NA	NA	NA	NA	NA	69	35	32	49	9	23	29	NA	NA	NA	j
1217	5	3	55	548	experiment	normal	TRUE	V+H+	26	22	17	14	0	0	0	-2	69	35	32	49	9	23	29	1	1	5:03	j
1218	3	2	57	724	experiment	normal	TRUE	V-H+	10	13	8	10	0	0	0	-4	69	35	32	49	9	23	29	0	1	3:02	j
1219	7	4	6	548	experiment	bright	TRUE	V-H-	6	8	6	5	0	0	0	6	69	35	32	49	9	23	29	0	0	7:04	j
1220	8	1	38	646	experiment	normal	TRUE	V+H-	21	12	15	10	0	1	0	1	69	35	32	49	9	23	29	1	0	8:01	j
1221	7	1	59	647	experiment	normal	TRUE	V+H-	14	8	14	5	0	0	0	1	69	35	32	49	9	23	29	1	0	7:01	j
1222	4	1	27	613	experiment	normal	TRUE	V+H-	20	10	14	8	0	0	0	-2	69	35	32	49	9	23	29	1	0	4:01	j
1223	2	3	11	1070	experiment	normal	TRUE	V+H+	19	19	14	11	1	1	0	1	69	35	32	49	9	23	29	1	1	2:03	j
1224	4	4	33	685	experiment	normal	TRUE	V-H-	8	9	7	6	0	0	0	3	69	35	32	49	9	23	29	0	0	4:04	j
1225	1	1	15	873	experiment	bright	TRUE	V+H-	20	13	15	10	0	0	0	1	69	35	32	49	9	23	29	1	0	1:01	j
1226	6	3	53	668	experiment	bright	TRUE	V+H+	23	22	17	14	1	0	0	1	69	35	32	49	9	23	29	1	1	6:03	j
1227	3	4	29	539	experiment	bright	TRUE	V-H-	11	1	9	3	0	0	0	3	69	35	32	49	9	23	29	0	0	3:04	j
1228	7	2	13	972	experiment	normal	TRUE	V-H+	9	21	6	14	0	0	0	5	69	35	32	49	9	23	29	0	1	7:02	j
1229	NA	NA	0	1593	familiarization	bright	TRUE	NA	NA	NA	NA	NA	NA	NA	NA	NA	69	35	32	49	9	23	29	NA	NA	NA	j
1230	7	2	0	653	experiment	bright	TRUE	V-H+	9	21	6	14	0	0	0	5	69	35	32	49	9	23	29	0	1	7:02	j
1231	8	3	62	728	experiment	normal	TRUE	V+H+	25	24	17	2	0	0	0	1	69	35	32	49	9	23	29	1	1	8:03	j
1232	1	2	8	783	experiment	bright	TRUE	V-H+	4	14	5	13	0	0	0	5	69	35	32	49	9	23	29	0	1	1:02	j
1233	4	2	45	553	experiment	bright	TRUE	V-H+	15	23	11	14	0	0	0	7	69	35	32	49	9	23	29	0	1	4:02	j
1234	1	4	2	960	experiment	normal	TRUE	V-H-	7	15	5	12	0	0	0	4	69	35	32	49	9	23	29	0	0	1:04	j
1235	4	3	26	494	experiment	normal	TRUE	V+H+	25	25	17	2	1	0	0	-2	69	35	32	49	9	23	29	1	1	4:03	j
1236	1	3	24	682	experiment	bright	TRUE	V+H+	27	3	3	2	1	0	0	1	69	35	32	49	9	23	29	1	1	1:03	j
1237	7	1	21	638	experiment	bright	TRUE	V+H-	14	8	14	5	0	0	0	1	69	35	32	49	9	23	29	1	0	7:01	j
1238	NA	NA	2	1215	familiarization	normal	TRUE	NA	NA	NA	NA	NA	NA	NA	NA	NA	69	35	32	49	9	23	29	NA	NA	NA	j
1239	7	3	25	519	experiment	bright	TRUE	V+H+	22	21	16	2	1	0	0	1	69	35	32	49	9	23	29	1	1	7:03	j
1240	5	3	52	599	experiment	bright	TRUE	V+H+	26	22	17	14	0	0	0	-2	69	35	32	49	9	23	29	1	1	5:03	j
1241	NA	NA	9	877	familiarization	normal	TRUE	NA	NA	NA	NA	NA	NA	NA	NA	NA	69	35	32	49	9	23	29	NA	NA	NA	j
1242	NA	NA	7	962	familiarization	bright	TRUE	NA	NA	NA	NA	NA	NA	NA	NA	NA	69	35	32	49	9	23	29	NA	NA	NA	j
1243	4	1	44	611	experiment	bright	TRUE	V+H-	20	10	14	8	0	0	0	-2	69	35	32	49	9	23	29	1	0	4:01	j
1244	NA	NA	10	987	familiarization	normal	TRUE	NA	NA	NA	NA	NA	NA	NA	NA	NA	69	35	32	49	9	23	29	NA	NA	NA	j
1245	8	1	34	646	experiment	bright	TRUE	V+H-	21	12	15	10	0	1	0	1	69	35	32	49	9	23	29	1	0	8:01	j
1246	2	4	16	805	experiment	normal	TRUE	V-H-	1	6	1	4	0	0	0	5	69	35	32	49	9	23	29	0	0	2:04	j
1247	3	1	3	627	experiment	bright	TRUE	V+H-	24	15	16	11	0	1	0	0	69	35	32	49	9	23	29	1	0	3:01	j
1248	NA	NA	3	1029	familiarization	normal	TRUE	NA	NA	NA	NA	NA	NA	NA	NA	NA	69	35	32	49	9	23	29	NA	NA	NA	j
1249	8	4	61	713	experiment	normal	TRUE	V-H-	5	4	5	4	0	0	0	-4	69	35	32	49	9	23	29	0	0	8:04	j
1250	4	2	39	738	experiment	normal	TRUE	V-H+	15	23	11	14	0	0	0	7	69	35	32	49	9	23	29	0	1	4:02	j
1251	6	4	22	637	experiment	bright	TRUE	V-H-	2	7	2	7	0	0	0	-4	69	35	32	49	9	23	29	0	0	6:04	j
1252	8	3	58	665	experiment	bright	TRUE	V+H+	25	24	17	2	0	0	0	1	69	35	32	49	9	23	29	1	1	8:03	j
1253	1	2	31	755	experiment	normal	TRUE	V-H+	4	14	5	13	0	0	0	5	69	35	32	49	9	23	29	0	1	1:02	j
1254	NA	NA	8	810	familiarization	bright	TRUE	NA	NA	NA	NA	NA	NA	NA	NA	NA	69	35	32	49	9	23	29	NA	NA	NA	j
1255	7	1	46	534	experiment	bright	TRUE	V+H-	14	8	14	5	0	0	0	1	84	28	39	50	11	32	37	1	0	7:01	z
1256	5	4	12	731	experiment	normal	TRUE	V-H-	3	2	4	1	0	0	0	7	84	28	39	50	11	32	37	0	0	5:04	z
1257	NA	NA	7	552	familiarization	bright	TRUE	NA	NA	NA	NA	NA	NA	NA	NA	NA	84	28	39	50	11	32	37	NA	NA	NA	z
1258	NA	NA	5	485	familiarization	bright	TRUE	NA	NA	NA	NA	NA	NA	NA	NA	NA	84	28	39	50	11	32	37	NA	NA	NA	z
1259	3	1	60	512	experiment	bright	TRUE	V+H-	24	15	16	11	0	1	0	0	84	28	39	50	11	32	37	1	0	3:01	z
1260	NA	NA	13	424	familiarization	bright	TRUE	NA	NA	NA	NA	NA	NA	NA	NA	NA	84	28	39	50	11	32	37	NA	NA	NA	z
1261	8	3	50	684	experiment	normal	TRUE	V+H+	25	24	17	2	0	0	0	1	84	28	39	50	11	32	37	1	1	8:03	z
1262	NA	NA	6	472	familiarization	bright	TRUE	NA	NA	NA	NA	NA	NA	NA	NA	NA	84	28	39	50	11	32	37	NA	NA	NA	z
1263	2	1	27	641	experiment	normal	TRUE	V+H-	16	5	12	7	0	1	0	0	84	28	39	50	11	32	37	1	0	2:01	z
1264	6	3	32	600	experiment	normal	TRUE	V+H+	23	22	17	14	1	0	0	1	84	28	39	50	11	32	37	1	1	6:03	z
1265	5	2	57	499	experiment	normal	TRUE	V-H+	17	22	14	14	0	0	0	3	84	28	39	50	11	32	37	0	1	5:02	z
1266	8	1	2	616	experiment	normal	TRUE	V+H-	21	12	15	10	0	1	0	1	84	28	39	50	11	32	37	1	0	8:01	z
1267	2	1	13	557	experiment	bright	TRUE	V+H-	16	5	12	7	0	1	0	0	84	28	39	50	11	32	37	1	0	2:01	z
1268	1	2	39	495	experiment	bright	TRUE	V-H+	4	14	5	13	0	0	0	5	84	28	39	50	11	32	37	0	1	1:02	z
1269	7	1	21	635	experiment	normal	TRUE	V+H-	14	8	14	5	0	0	0	1	84	28	39	50	11	32	37	1	0	7:01	z
1270	7	2	38	535	experiment	bright	TRUE	V-H+	9	21	6	14	0	0	0	5	84	28	39	50	11	32	37	0	1	7:02	z
1271	1	3	20	584	experiment	normal	TRUE	V+H+	27	3	3	2	1	0	0	1	84	28	39	50	11	32	37	1	1	1:03	z
1272	8	1	63	587	experiment	bright	TRUE	V+H-	21	12	15	10	0	1	0	1	84	28	39	50	11	32	37	1	0	8:01	z
1273	6	1	62	455	experiment	normal	TRUE	V+H-	25	18	16	14	0	0	0	0	84	28	39	50	11	32	37	1	0	6:01	z
1274	NA	NA	12	580	familiarization	normal	TRUE	NA	NA	NA	NA	NA	NA	NA	NA	NA	84	28	39	50	11	32	37	NA	NA	NA	z
1275	4	2	8	485	experiment	bright	TRUE	V-H+	15	23	11	14	0	0	0	7	84	28	39	50	11	32	37	0	1	4:02	z
1276	4	3	31	546	experiment	normal	TRUE	V+H+	25	25	17	2	1	0	0	-2	84	28	39	50	11	32	37	1	1	4:03	z
1277	4	4	48	555	experiment	bright	TRUE	V-H-	8	9	7	6	0	0	0	3	84	28	39	50	11	32	37	0	0	4:04	z
1278	3	2	30	508	experiment	bright	TRUE	V-H+	10	13	8	10	0	0	0	-4	84	28	39	50	11	32	37	0	1	3:02	z
1279	1	1	55	515	experiment	normal	TRUE	V+H-	20	13	15	10	0	0	0	1	84	28	39	50	11	32	37	1	0	1:01	z
1280	2	4	44	504	experiment	normal	TRUE	V-H-	1	6	1	4	0	0	0	5	84	28	39	50	11	32	37	0	0	2:04	z
1281	3	3	19	726	experiment	normal	TRUE	V+H+	18	24	14	15	1	0	1	1	84	28	39	50	11	32	37	1	1	3:03	z
1282	2	2	59	606	experiment	bright	TRUE	V-H+	12	17	10	11	1	0	0	-4	84	28	39	50	11	32	37	0	1	2:02	z
1283	NA	NA	10	630	familiarization	bright	TRUE	NA	NA	NA	NA	NA	NA	NA	NA	NA	84	28	39	50	11	32	37	NA	NA	NA	z
1284	8	4	18	940	experiment	normal	TRUE	V-H-	5	4	5	4	0	0	0	-4	84	28	39	50	11	32	37	0	0	8:04	z
1285	6	4	35	475	experiment	bright	TRUE	V-H-	2	7	2	7	0	0	0	-4	84	28	39	50	11	32	37	0	0	6:04	z
1286	5	1	33	534	experiment	normal	TRUE	V+H-	20	11	16	9	0	0	0	-2	84	28	39	50	11	32	37	1	0	5:01	z
1287	4	1	56	585	experiment	normal	TRUE	V+H-	20	10	14	8	0	0	0	-2	84	28	39	50	11	32	37	1	0	4:01	z
1288	NA	NA	8	1095	familiarization	normal	TRUE	NA	NA	NA	NA	NA	NA	NA	NA	NA	84	28	39	50	11	32	37	NA	NA	NA	z
1289	2	4	47	439	experiment	bright	TRUE	V-H-	1	6	1	4	0	0	0	5	84	28	39	50	11	32	37	0	0	2:04	z
1290	6	2	1	538	experiment	bright	TRUE	V-H+	10	20	9	13	1	0	1	-4	84	28	39	50	11	32	37	0	1	6:02	z
1291	8	2	9	478	experiment	normal	TRUE	V-H+	13	16	13	13	0	0	0	-2	84	28	39	50	11	32	37	0	1	8:02	z
1292	1	4	37	479	experiment	bright	TRUE	V-H-	7	15	5	12	0	0	0	4	84	28	39	50	11	32	37	0	0	1:04	z
1293	5	1	54	525	experiment	bright	TRUE	V+H-	20	11	16	9	0	0	0	-2	84	28	39	50	11	32	37	1	0	5:01	z
1294	5	4	23	530	experiment	bright	TRUE	V-H-	3	2	4	1	0	0	0	7	84	28	39	50	11	32	37	0	0	5:04	z
1295	3	4	36	541	experiment	bright	TRUE	V-H-	11	1	9	3	0	0	0	3	84	28	39	50	11	32	37	0	0	3:04	z
1296	7	2	34	458	experiment	normal	TRUE	V-H+	9	21	6	14	0	0	0	5	84	28	39	50	11	32	37	0	1	7:02	z
1297	4	3	29	492	experiment	bright	TRUE	V+H+	25	25	17	2	1	0	0	-2	84	28	39	50	11	32	37	1	1	4:03	z
1298	8	4	53	594	experiment	bright	TRUE	V-H-	5	4	5	4	0	0	0	-4	84	28	39	50	11	32	37	0	0	8:04	z
1299	3	3	7	504	experiment	bright	TRUE	V+H+	18	24	14	15	1	0	1	1	84	28	39	50	11	32	37	1	1	3:03	z
1300	NA	NA	9	453	familiarization	bright	TRUE	NA	NA	NA	NA	NA	NA	NA	NA	NA	84	28	39	50	11	32	37	NA	NA	NA	z
1301	1	3	15	796	experiment	bright	TRUE	V+H+	27	3	3	2	1	0	0	1	84	28	39	50	11	32	37	1	1	1:03	z
1302	NA	NA	0	1266	familiarization	normal	TRUE	NA	NA	NA	NA	NA	NA	NA	NA	NA	84	28	39	50	11	32	37	NA	NA	NA	z
1303	6	3	28	438	experiment	bright	TRUE	V+H+	23	22	17	14	1	0	0	1	84	28	39	50	11	32	37	1	1	6:03	z
1304	6	4	4	506	experiment	normal	TRUE	V-H-	2	7	2	7	0	0	0	-4	84	28	39	50	11	32	37	0	0	6:04	z
1305	1	2	42	719	experiment	normal	TRUE	V-H+	4	14	5	13	0	0	0	5	84	28	39	50	11	32	37	0	1	1:02	z
1306	4	4	11	612	experiment	normal	TRUE	V-H-	8	9	7	6	0	0	0	3	84	28	39	50	11	32	37	0	0	4:04	z
1307	2	3	25	534	experiment	normal	TRUE	V+H+	19	19	14	11	1	1	0	1	84	28	39	50	11	32	37	1	1	2:03	z
1308	8	3	0	481	experiment	bright	TRUE	V+H+	25	24	17	2	0	0	0	1	84	28	39	50	11	32	37	1	1	8:03	z
1309	3	4	22	797	experiment	normal	TRUE	V-H-	11	1	9	3	0	0	0	3	84	28	39	50	11	32	37	0	0	3:04	z
1310	7	4	61	598	experiment	normal	TRUE	V-H-	6	8	6	5	0	0	0	6	84	28	39	50	11	32	37	0	0	7:04	z
1311	NA	NA	11	520	familiarization	bright	TRUE	NA	NA	NA	NA	NA	NA	NA	NA	NA	84	28	39	50	11	32	37	NA	NA	NA	z
1312	7	3	24	718	experiment	bright	TRUE	V+H+	22	21	16	2	1	0	0	1	84	28	39	50	11	32	37	1	1	7:03	z
1313	5	3	26	404	experiment	bright	TRUE	V+H+	26	22	17	14	0	0	0	-2	84	28	39	50	11	32	37	1	1	5:03	z
1314	NA	NA	4	503	familiarization	normal	TRUE	NA	NA	NA	NA	NA	NA	NA	NA	NA	84	28	39	50	11	32	37	NA	NA	NA	z
1315	2	2	52	522	experiment	normal	TRUE	V-H+	12	17	10	11	1	0	0	-4	84	28	39	50	11	32	37	0	1	2:02	z
1316	4	2	43	635	experiment	normal	TRUE	V-H+	15	23	11	14	0	0	0	7	84	28	39	50	11	32	37	0	1	4:02	z
1317	NA	NA	3	452	familiarization	normal	TRUE	NA	NA	NA	NA	NA	NA	NA	NA	NA	84	28	39	50	11	32	37	NA	NA	NA	z
1318	3	2	51	555	experiment	normal	TRUE	V-H+	10	13	8	10	0	0	0	-4	84	28	39	50	11	32	37	0	1	3:02	z
1319	6	1	40	465	experiment	bright	TRUE	V+H-	25	18	16	14	0	0	0	0	84	28	39	50	11	32	37	1	0	6:01	z
1320	8	2	14	505	experiment	bright	TRUE	V-H+	13	16	13	13	0	0	0	-2	84	28	39	50	11	32	37	0	1	8:02	z
1321	6	2	45	474	experiment	normal	TRUE	V-H+	10	20	9	13	1	0	1	-4	84	28	39	50	11	32	37	0	1	6:02	z
1322	NA	NA	2	567	familiarization	normal	TRUE	NA	NA	NA	NA	NA	NA	NA	NA	NA	84	28	39	50	11	32	37	NA	NA	NA	z
1323	1	4	17	887	experiment	normal	TRUE	V-H-	7	15	5	12	0	0	0	4	84	28	39	50	11	32	37	0	0	1:04	z
1324	1	1	41	479	experiment	bright	TRUE	V+H-	20	13	15	10	0	0	0	1	84	28	39	50	11	32	37	1	0	1:01	z
1325	2	3	16	667	experiment	bright	TRUE	V+H+	19	19	14	11	1	1	0	1	84	28	39	50	11	32	37	1	1	2:03	z
1326	5	2	58	485	experiment	bright	TRUE	V-H+	17	22	14	14	0	0	0	3	84	28	39	50	11	32	37	0	1	5:02	z
1327	7	3	3	699	experiment	normal	TRUE	V+H+	22	21	16	2	1	0	0	1	84	28	39	50	11	32	37	1	1	7:03	z
1328	5	3	6	612	experiment	normal	TRUE	V+H+	26	22	17	14	0	0	0	-2	84	28	39	50	11	32	37	1	1	5:03	z
1329	4	1	10	513	experiment	bright	TRUE	V+H-	20	10	14	8	0	0	0	-2	84	28	39	50	11	32	37	1	0	4:01	z
1330	NA	NA	1	914	familiarization	normal	TRUE	NA	NA	NA	NA	NA	NA	NA	NA	NA	84	28	39	50	11	32	37	NA	NA	NA	z
1331	7	4	49	554	experiment	bright	TRUE	V-H-	6	8	6	5	0	0	0	6	84	28	39	50	11	32	37	0	0	7:04	z
1332	3	1	5	584	experiment	normal	TRUE	V+H-	24	15	16	11	0	1	0	0	84	28	39	50	11	32	37	1	0	3:01	z
1333	8	2	51	509	experiment	normal	TRUE	V-H+	13	16	13	13	0	0	0	-2	69	23	40	47	9	32	25	0	1	8:02	cc
1334	4	1	5	515	experiment	normal	TRUE	V+H-	20	10	14	8	0	0	0	-2	69	23	40	47	9	32	25	1	0	4:01	cc
1335	3	4	22	757	experiment	bright	TRUE	V-H-	11	1	9	3	0	0	0	3	69	23	40	47	9	32	25	0	0	3:04	cc
1336	1	1	2	1288	experiment	normal	TRUE	V+H-	20	13	15	10	0	0	0	1	69	23	40	47	9	32	25	1	0	1:01	cc
1337	2	3	48	678	experiment	normal	TRUE	V+H+	19	19	14	11	1	1	0	1	69	23	40	47	9	32	25	1	1	2:03	cc
1338	5	3	21	372	experiment	bright	TRUE	V+H+	26	22	17	14	0	0	0	-2	69	23	40	47	9	32	25	1	1	5:03	cc
1339	NA	NA	11	658	familiarization	bright	TRUE	NA	NA	NA	NA	NA	NA	NA	NA	NA	69	23	40	47	9	32	25	NA	NA	NA	cc
1340	3	1	57	474	experiment	bright	TRUE	V+H-	24	15	16	11	0	1	0	0	69	23	40	47	9	32	25	1	0	3:01	cc
1341	NA	NA	2	1042	familiarization	normal	TRUE	NA	NA	NA	NA	NA	NA	NA	NA	NA	69	23	40	47	9	32	25	NA	NA	NA	cc
1342	NA	NA	12	725	familiarization	normal	TRUE	NA	NA	NA	NA	NA	NA	NA	NA	NA	69	23	40	47	9	32	25	NA	NA	NA	cc
1343	7	2	35	661	experiment	bright	TRUE	V-H+	9	21	6	14	0	0	0	5	69	23	40	47	9	32	25	0	1	7:02	cc
1344	4	2	63	666	experiment	normal	TRUE	V-H+	15	23	11	14	0	0	0	7	69	23	40	47	9	32	25	0	1	4:02	cc
1345	NA	NA	1	804	familiarization	normal	TRUE	NA	NA	NA	NA	NA	NA	NA	NA	NA	69	23	40	47	9	32	25	NA	NA	NA	cc
1346	3	4	31	651	experiment	normal	TRUE	V-H-	11	1	9	3	0	0	0	3	69	23	40	47	9	32	25	0	0	3:04	cc
1347	NA	NA	0	3169	familiarization	normal	FALSE	NA	NA	NA	NA	NA	NA	NA	NA	NA	69	23	40	47	9	32	25	NA	NA	NA	cc
1348	5	4	32	754	experiment	normal	TRUE	V-H-	3	2	4	1	0	0	0	7	69	23	40	47	9	32	25	0	0	5:04	cc
1349	2	4	30	552	experiment	bright	TRUE	V-H-	1	6	1	4	0	0	0	5	69	23	40	47	9	32	25	0	0	2:04	cc
1350	8	2	14	1118	experiment	bright	TRUE	V-H+	13	16	13	13	0	0	0	-2	69	23	40	47	9	32	25	0	1	8:02	cc
1351	2	1	56	473	experiment	normal	TRUE	V+H-	16	5	12	7	0	1	0	0	69	23	40	47	9	32	25	1	0	2:01	cc
1352	6	1	47	506	experiment	normal	TRUE	V+H-	25	18	16	14	0	0	0	0	69	23	40	47	9	32	25	1	0	6:01	cc
1353	2	1	28	690	experiment	bright	TRUE	V+H-	16	5	12	7	0	1	0	0	69	23	40	47	9	32	25	1	0	2:01	cc
1354	5	1	52	909	experiment	normal	TRUE	V+H-	20	11	16	9	0	0	0	-2	69	23	40	47	9	32	25	1	0	5:01	cc
1355	3	2	10	509	experiment	bright	TRUE	V-H+	10	13	8	10	0	0	0	-4	69	23	40	47	9	32	25	0	1	3:02	cc
1356	6	2	34	413	experiment	bright	TRUE	V-H+	10	20	9	13	1	0	1	-4	69	23	40	47	9	32	25	0	1	6:02	cc
1357	4	4	36	532	experiment	normal	TRUE	V-H-	8	9	7	6	0	0	0	3	69	23	40	47	9	32	25	0	0	4:04	cc
1358	6	3	11	763	experiment	normal	TRUE	V+H+	23	22	17	14	1	0	0	1	69	23	40	47	9	32	25	1	1	6:03	cc
1359	2	4	26	949	experiment	normal	TRUE	V-H-	1	6	1	4	0	0	0	5	69	23	40	47	9	32	25	0	0	2:04	cc
1360	NA	NA	4	751	familiarization	bright	TRUE	NA	NA	NA	NA	NA	NA	NA	NA	NA	69	23	40	47	9	32	25	NA	NA	NA	cc
1361	NA	NA	3	724	familiarization	bright	TRUE	NA	NA	NA	NA	NA	NA	NA	NA	NA	69	23	40	47	9	32	25	NA	NA	NA	cc
1362	1	1	13	607	experiment	bright	TRUE	V+H-	20	13	15	10	0	0	0	1	69	23	40	47	9	32	25	1	0	1:01	cc
1363	NA	NA	13	598	familiarization	bright	TRUE	NA	NA	NA	NA	NA	NA	NA	NA	NA	69	23	40	47	9	32	25	NA	NA	NA	cc
1364	3	2	23	582	experiment	normal	TRUE	V-H+	10	13	8	10	0	0	0	-4	69	23	40	47	9	32	25	0	1	3:02	cc
1365	5	2	4	857	experiment	bright	TRUE	V-H+	17	22	14	14	0	0	0	3	69	23	40	47	9	32	25	0	1	5:02	cc
1366	1	4	3	655	experiment	bright	TRUE	V-H-	7	15	5	12	0	0	0	4	69	23	40	47	9	32	25	0	0	1:04	cc
1367	NA	NA	8	575	familiarization	normal	TRUE	NA	NA	NA	NA	NA	NA	NA	NA	NA	69	23	40	47	9	32	25	NA	NA	NA	cc
1368	1	2	19	487	experiment	bright	TRUE	V-H+	4	14	5	13	0	0	0	5	69	23	40	47	9	32	25	0	1	1:02	cc
1369	8	3	18	559	experiment	bright	TRUE	V+H+	25	24	17	2	0	0	0	1	69	23	40	47	9	32	25	1	1	8:03	cc
1370	4	1	12	463	experiment	bright	TRUE	V+H-	20	10	14	8	0	0	0	-2	69	23	40	47	9	32	25	1	0	4:01	cc
1371	6	4	61	482	experiment	normal	TRUE	V-H-	2	7	2	7	0	0	0	-4	69	23	40	47	9	32	25	0	0	6:04	cc
1372	7	2	27	854	experiment	normal	TRUE	V-H+	9	21	6	14	0	0	0	5	69	23	40	47	9	32	25	0	1	7:02	cc
1373	3	3	46	338	experiment	bright	TRUE	V+H+	18	24	14	15	1	0	1	1	69	23	40	47	9	32	25	1	1	3:03	cc
1374	NA	NA	5	1068	familiarization	bright	TRUE	NA	NA	NA	NA	NA	NA	NA	NA	NA	69	23	40	47	9	32	25	NA	NA	NA	cc
1375	3	3	37	870	experiment	normal	TRUE	V+H+	18	24	14	15	1	0	1	1	69	23	40	47	9	32	25	1	1	3:03	cc
1376	8	1	9	557	experiment	normal	TRUE	V+H-	21	12	15	10	0	1	0	1	69	23	40	47	9	32	25	1	0	8:01	cc
1377	6	4	62	393	experiment	bright	TRUE	V-H-	2	7	2	7	0	0	0	-4	69	23	40	47	9	32	25	0	0	6:04	cc
1378	1	4	25	1650	experiment	normal	TRUE	V-H-	7	15	5	12	0	0	0	4	69	23	40	47	9	32	25	0	0	1:04	cc
1379	7	1	54	433	experiment	normal	TRUE	V+H-	14	8	14	5	0	0	0	1	69	23	40	47	9	32	25	1	0	7:01	cc
1380	6	3	33	755	experiment	bright	TRUE	V+H+	23	22	17	14	1	0	0	1	69	23	40	47	9	32	25	1	1	6:03	cc
1381	1	3	38	346	experiment	bright	TRUE	V+H+	27	3	3	2	1	0	0	1	69	23	40	47	9	32	25	1	1	1:03	cc
1382	6	1	42	353	experiment	bright	TRUE	V+H-	25	18	16	14	0	0	0	0	69	23	40	47	9	32	25	1	0	6:01	cc
1383	NA	NA	7	792	familiarization	normal	TRUE	NA	NA	NA	NA	NA	NA	NA	NA	NA	69	23	40	47	9	32	25	NA	NA	NA	cc
1384	7	4	16	1544	experiment	normal	TRUE	V-H-	6	8	6	5	0	0	0	6	69	23	40	47	9	32	25	0	0	7:04	cc
1385	1	3	39	574	experiment	normal	TRUE	V+H+	27	3	3	2	1	0	0	1	69	23	40	47	9	32	25	1	1	1:03	cc
1386	7	1	7	662	experiment	bright	TRUE	V+H-	14	8	14	5	0	0	0	1	69	23	40	47	9	32	25	1	0	7:01	cc
1387	2	3	0	989	experiment	bright	TRUE	V+H+	19	19	14	11	1	1	0	1	69	23	40	47	9	32	25	1	1	2:03	cc
1388	4	2	44	743	experiment	bright	TRUE	V-H+	15	23	11	14	0	0	0	7	69	23	40	47	9	32	25	0	1	4:02	cc
1389	8	3	41	518	experiment	normal	TRUE	V+H+	25	24	17	2	0	0	0	1	69	23	40	47	9	32	25	1	1	8:03	cc
1390	5	3	17	1425	experiment	normal	TRUE	V+H+	26	22	17	14	0	0	0	-2	69	23	40	47	9	32	25	1	1	5:03	cc
1391	NA	NA	10	708	familiarization	bright	TRUE	NA	NA	NA	NA	NA	NA	NA	NA	NA	69	23	40	47	9	32	25	NA	NA	NA	cc
1392	3	1	1	1082	experiment	normal	TRUE	V+H-	24	15	16	11	0	1	0	0	69	23	40	47	9	32	25	1	0	3:01	cc
1393	5	1	6	765	experiment	bright	TRUE	V+H-	20	11	16	9	0	0	0	-2	69	23	40	47	9	32	25	1	0	5:01	cc
1394	4	3	59	462	experiment	normal	TRUE	V+H+	25	25	17	2	1	0	0	-2	69	23	40	47	9	32	25	1	1	4:03	cc
1395	8	4	8	591	experiment	bright	TRUE	V-H-	5	4	5	4	0	0	0	-4	69	23	40	47	9	32	25	0	0	8:04	cc
1396	4	3	49	298	experiment	bright	TRUE	V+H+	25	25	17	2	1	0	0	-2	69	23	40	47	9	32	25	1	1	4:03	cc
1397	NA	NA	6	1199	familiarization	normal	TRUE	NA	NA	NA	NA	NA	NA	NA	NA	NA	69	23	40	47	9	32	25	NA	NA	NA	cc
1398	8	1	50	422	experiment	bright	TRUE	V+H-	21	12	15	10	0	1	0	1	69	23	40	47	9	32	25	1	0	8:01	cc
1399	7	3	24	356	experiment	bright	TRUE	V+H+	22	21	16	2	1	0	0	1	69	23	40	47	9	32	25	1	1	7:03	cc
1400	7	4	43	554	experiment	bright	TRUE	V-H-	6	8	6	5	0	0	0	6	69	23	40	47	9	32	25	0	0	7:04	cc
1401	7	3	45	519	experiment	normal	TRUE	V+H+	22	21	16	2	1	0	0	1	69	23	40	47	9	32	25	1	1	7:03	cc
1402	8	4	55	518	experiment	normal	TRUE	V-H-	5	4	5	4	0	0	0	-4	69	23	40	47	9	32	25	0	0	8:04	cc
1403	2	2	53	528	experiment	normal	TRUE	V-H+	12	17	10	11	1	0	0	-4	69	23	40	47	9	32	25	0	1	2:02	cc
1404	5	4	58	426	experiment	bright	TRUE	V-H-	3	2	4	1	0	0	0	7	69	23	40	47	9	32	25	0	0	5:04	cc
1405	6	2	60	432	experiment	normal	TRUE	V-H+	10	20	9	13	1	0	1	-4	69	23	40	47	9	32	25	0	1	6:02	cc
1406	1	2	29	710	experiment	normal	TRUE	V-H+	4	14	5	13	0	0	0	5	69	23	40	47	9	32	25	0	1	1:02	cc
1407	NA	NA	9	410	familiarization	bright	TRUE	NA	NA	NA	NA	NA	NA	NA	NA	NA	69	23	40	47	9	32	25	NA	NA	NA	cc
1408	2	2	40	456	experiment	bright	TRUE	V-H+	12	17	10	11	1	0	0	-4	69	23	40	47	9	32	25	0	1	2:02	cc
1409	4	4	15	409	experiment	bright	TRUE	V-H-	8	9	7	6	0	0	0	3	69	23	40	47	9	32	25	0	0	4:04	cc
1410	5	2	20	528	experiment	normal	TRUE	V-H+	17	22	14	14	0	0	0	3	69	23	40	47	9	32	25	0	1	5:02	cc
1411	5	1	5	498	experiment	normal	TRUE	V+H-	20	11	16	9	0	0	0	-2	63	25	30	50	7	32	33	1	0	5:01	dd
1412	7	1	27	482	experiment	bright	TRUE	V+H-	14	8	14	5	0	0	0	1	63	25	30	50	7	32	33	1	0	7:01	dd
1413	5	3	33	704	experiment	normal	TRUE	V+H+	26	22	17	14	0	0	0	-2	63	25	30	50	7	32	33	1	1	5:03	dd
1414	8	4	11	539	experiment	bright	TRUE	V-H-	5	4	5	4	0	0	0	-4	63	25	30	50	7	32	33	0	0	8:04	dd
1415	NA	NA	0	1473	familiarization	normal	TRUE	NA	NA	NA	NA	NA	NA	NA	NA	NA	63	25	30	50	7	32	33	NA	NA	NA	dd
1416	4	1	6	619	experiment	normal	TRUE	V+H-	20	10	14	8	0	0	0	-2	63	25	30	50	7	32	33	1	0	4:01	dd
1417	4	2	39	682	experiment	bright	TRUE	V-H+	15	23	11	14	0	0	0	7	63	25	30	50	7	32	33	0	1	4:02	dd
1418	3	3	34	910	experiment	bright	FALSE	V+H+	18	24	14	15	1	0	1	1	63	25	30	50	7	32	33	1	1	3:03	dd
1419	2	2	30	674	experiment	bright	TRUE	V-H+	12	17	10	11	1	0	0	-4	63	25	30	50	7	32	33	0	1	2:02	dd
1420	1	1	16	545	experiment	normal	TRUE	V+H-	20	13	15	10	0	0	0	1	63	25	30	50	7	32	33	1	0	1:01	dd
1421	1	2	49	550	experiment	normal	TRUE	V-H+	4	14	5	13	0	0	0	5	63	25	30	50	7	32	33	0	1	1:02	dd
1422	1	4	36	577	experiment	bright	TRUE	V-H-	7	15	5	12	0	0	0	4	63	25	30	50	7	32	33	0	0	1:04	dd
1423	3	4	50	508	experiment	bright	TRUE	V-H-	11	1	9	3	0	0	0	3	63	25	30	50	7	32	33	0	0	3:04	dd
1424	5	4	59	804	experiment	normal	TRUE	V-H-	3	2	4	1	0	0	0	7	63	25	30	50	7	32	33	0	0	5:04	dd
1425	NA	NA	1	656	familiarization	bright	TRUE	NA	NA	NA	NA	NA	NA	NA	NA	NA	63	25	30	50	7	32	33	NA	NA	NA	dd
1426	8	2	46	738	experiment	normal	TRUE	V-H+	13	16	13	13	0	0	0	-2	63	25	30	50	7	32	33	0	1	8:02	dd
1427	3	2	2	705	experiment	normal	TRUE	V-H+	10	13	8	10	0	0	0	-4	63	25	30	50	7	32	33	0	1	3:02	dd
1428	6	4	58	528	experiment	bright	TRUE	V-H-	2	7	2	7	0	0	0	-4	63	25	30	50	7	32	33	0	0	6:04	dd
1429	1	1	44	412	experiment	bright	TRUE	V+H-	20	13	15	10	0	0	0	1	63	25	30	50	7	32	33	1	0	1:01	dd
1430	7	1	21	740	experiment	normal	FALSE	V+H-	14	8	14	5	0	0	0	1	63	25	30	50	7	32	33	1	0	7:01	dd
1431	2	1	41	767	experiment	normal	TRUE	V+H-	16	5	12	7	0	1	0	0	63	25	30	50	7	32	33	1	0	2:01	dd
1432	NA	NA	4	867	familiarization	bright	TRUE	NA	NA	NA	NA	NA	NA	NA	NA	NA	63	25	30	50	7	32	33	NA	NA	NA	dd
1433	NA	NA	7	622	familiarization	normal	TRUE	NA	NA	NA	NA	NA	NA	NA	NA	NA	63	25	30	50	7	32	33	NA	NA	NA	dd
1434	8	1	61	683	experiment	normal	TRUE	V+H-	21	12	15	10	0	1	0	1	63	25	30	50	7	32	33	1	0	8:01	dd
1435	8	3	60	567	experiment	normal	TRUE	V+H+	25	24	17	2	0	0	0	1	63	25	30	50	7	32	33	1	1	8:03	dd
1436	6	2	45	565	experiment	bright	TRUE	V-H+	10	20	9	13	1	0	1	-4	63	25	30	50	7	32	33	0	1	6:02	dd
1437	4	3	12	668	experiment	bright	TRUE	V+H+	25	25	17	2	1	0	0	-2	63	25	30	50	7	32	33	1	1	4:03	dd
1438	NA	NA	6	574	familiarization	bright	TRUE	NA	NA	NA	NA	NA	NA	NA	NA	NA	63	25	30	50	7	32	33	NA	NA	NA	dd
1439	1	3	43	523	experiment	normal	TRUE	V+H+	27	3	3	2	1	0	0	1	63	25	30	50	7	32	33	1	1	1:03	dd
1440	7	2	35	763	experiment	normal	TRUE	V-H+	9	21	6	14	0	0	0	5	63	25	30	50	7	32	33	0	1	7:02	dd
1441	6	3	13	557	experiment	normal	TRUE	V+H+	23	22	17	14	1	0	0	1	63	25	30	50	7	32	33	1	1	6:03	dd
1442	NA	NA	2	607	familiarization	normal	TRUE	NA	NA	NA	NA	NA	NA	NA	NA	NA	63	25	30	50	7	32	33	NA	NA	NA	dd
1443	6	1	29	554	experiment	normal	TRUE	V+H-	25	18	16	14	0	0	0	0	63	25	30	50	7	32	33	1	0	6:01	dd
1444	7	4	55	807	experiment	normal	TRUE	V-H-	6	8	6	5	0	0	0	6	63	25	30	50	7	32	33	0	0	7:04	dd
1445	8	1	22	576	experiment	bright	TRUE	V+H-	21	12	15	10	0	1	0	1	63	25	30	50	7	32	33	1	0	8:01	dd
1446	2	2	63	705	experiment	normal	TRUE	V-H+	12	17	10	11	1	0	0	-4	63	25	30	50	7	32	33	0	1	2:02	dd
1447	8	4	52	963	experiment	normal	TRUE	V-H-	5	4	5	4	0	0	0	-4	63	25	30	50	7	32	33	0	0	8:04	dd
1448	NA	NA	3	811	familiarization	bright	TRUE	NA	NA	NA	NA	NA	NA	NA	NA	NA	63	25	30	50	7	32	33	NA	NA	NA	dd
1449	NA	NA	5	613	familiarization	normal	TRUE	NA	NA	NA	NA	NA	NA	NA	NA	NA	63	25	30	50	7	32	33	NA	NA	NA	dd
1450	1	2	40	652	experiment	bright	TRUE	V-H+	4	14	5	13	0	0	0	5	63	25	30	50	7	32	33	0	1	1:02	dd
1451	4	1	0	542	experiment	bright	TRUE	V+H-	20	10	14	8	0	0	0	-2	63	25	30	50	7	32	33	1	0	4:01	dd
1452	2	4	42	592	experiment	normal	TRUE	V-H-	1	6	1	4	0	0	0	5	63	25	30	50	7	32	33	0	0	2:04	dd
1453	NA	NA	11	546	familiarization	bright	TRUE	NA	NA	NA	NA	NA	NA	NA	NA	NA	63	25	30	50	7	32	33	NA	NA	NA	dd
1454	4	4	9	659	experiment	bright	TRUE	V-H-	8	9	7	6	0	0	0	3	63	25	30	50	7	32	33	0	0	4:04	dd
1455	3	4	54	538	experiment	normal	TRUE	V-H-	11	1	9	3	0	0	0	3	63	25	30	50	7	32	33	0	0	3:04	dd
1456	2	3	24	553	experiment	bright	TRUE	V+H+	19	19	14	11	1	1	0	1	63	25	30	50	7	32	33	1	1	2:03	dd
1457	3	1	15	674	experiment	bright	TRUE	V+H-	24	15	16	11	0	1	0	0	63	25	30	50	7	32	33	1	0	3:01	dd
1458	7	2	28	570	experiment	bright	TRUE	V-H+	9	21	6	14	0	0	0	5	63	25	30	50	7	32	33	0	1	7:02	dd
1459	NA	NA	9	564	familiarization	bright	TRUE	NA	NA	NA	NA	NA	NA	NA	NA	NA	63	25	30	50	7	32	33	NA	NA	NA	dd
1460	1	3	32	779	experiment	bright	TRUE	V+H+	27	3	3	2	1	0	0	1	63	25	30	50	7	32	33	1	1	1:03	dd
1461	7	4	26	393	experiment	bright	TRUE	V-H-	6	8	6	5	0	0	0	6	63	25	30	50	7	32	33	0	0	7:04	dd
1462	6	2	48	533	experiment	normal	TRUE	V-H+	10	20	9	13	1	0	1	-4	63	25	30	50	7	32	33	0	1	6:02	dd
1463	3	1	53	620	experiment	normal	TRUE	V+H-	24	15	16	11	0	1	0	0	63	25	30	50	7	32	33	1	0	3:01	dd
1464	6	4	10	625	experiment	normal	TRUE	V-H-	2	7	2	7	0	0	0	-4	63	25	30	50	7	32	33	0	0	6:04	dd
1465	NA	NA	10	695	familiarization	normal	TRUE	NA	NA	NA	NA	NA	NA	NA	NA	NA	63	25	30	50	7	32	33	NA	NA	NA	dd
1466	6	3	57	570	experiment	bright	TRUE	V+H+	23	22	17	14	1	0	0	1	63	25	30	50	7	32	33	1	1	6:03	dd
1467	7	3	18	496	experiment	bright	TRUE	V+H+	22	21	16	2	1	0	0	1	63	25	30	50	7	32	33	1	1	7:03	dd
1468	4	4	20	849	experiment	normal	TRUE	V-H-	8	9	7	6	0	0	0	3	63	25	30	50	7	32	33	0	0	4:04	dd
1469	5	2	1	613	experiment	bright	TRUE	V-H+	17	22	14	14	0	0	0	3	63	25	30	50	7	32	33	0	1	5:02	dd
1470	5	4	23	543	experiment	bright	TRUE	V-H-	3	2	4	1	0	0	0	7	63	25	30	50	7	32	33	0	0	5:04	dd
1471	5	2	3	779	experiment	normal	TRUE	V-H+	17	22	14	14	0	0	0	3	63	25	30	50	7	32	33	0	1	5:02	dd
1472	NA	NA	8	449	familiarization	bright	TRUE	NA	NA	NA	NA	NA	NA	NA	NA	NA	63	25	30	50	7	32	33	NA	NA	NA	dd
1473	NA	NA	13	631	familiarization	normal	TRUE	NA	NA	NA	NA	NA	NA	NA	NA	NA	63	25	30	50	7	32	33	NA	NA	NA	dd
1474	4	3	14	719	experiment	normal	TRUE	V+H+	25	25	17	2	1	0	0	-2	63	25	30	50	7	32	33	1	1	4:03	dd
1475	8	2	17	504	experiment	bright	TRUE	V-H+	13	16	13	13	0	0	0	-2	63	25	30	50	7	32	33	0	1	8:02	dd
1476	8	3	8	685	experiment	bright	TRUE	V+H+	25	24	17	2	0	0	0	1	63	25	30	50	7	32	33	1	1	8:03	dd
1477	5	1	19	524	experiment	bright	TRUE	V+H-	20	11	16	9	0	0	0	-2	63	25	30	50	7	32	33	1	0	5:01	dd
1478	5	3	37	677	experiment	bright	TRUE	V+H+	26	22	17	14	0	0	0	-2	63	25	30	50	7	32	33	1	1	5:03	dd
1479	2	4	4	497	experiment	bright	TRUE	V-H-	1	6	1	4	0	0	0	5	63	25	30	50	7	32	33	0	0	2:04	dd
1480	2	1	47	509	experiment	bright	TRUE	V+H-	16	5	12	7	0	1	0	0	63	25	30	50	7	32	33	1	0	2:01	dd
1481	4	2	62	689	experiment	normal	TRUE	V-H+	15	23	11	14	0	0	0	7	63	25	30	50	7	32	33	0	1	4:02	dd
1482	7	3	51	565	experiment	normal	TRUE	V+H+	22	21	16	2	1	0	0	1	63	25	30	50	7	32	33	1	1	7:03	dd
1483	1	4	31	592	experiment	normal	FALSE	V-H-	7	15	5	12	0	0	0	4	63	25	30	50	7	32	33	0	0	1:04	dd
1484	3	3	25	475	experiment	normal	TRUE	V+H+	18	24	14	15	1	0	1	1	63	25	30	50	7	32	33	1	1	3:03	dd
1485	3	2	7	569	experiment	bright	TRUE	V-H+	10	13	8	10	0	0	0	-4	63	25	30	50	7	32	33	0	1	3:02	dd
1486	2	3	56	747	experiment	normal	TRUE	V+H+	19	19	14	11	1	1	0	1	63	25	30	50	7	32	33	1	1	2:03	dd
1487	6	1	38	1235	experiment	bright	FALSE	V+H-	25	18	16	14	0	0	0	0	63	25	30	50	7	32	33	1	0	6:01	dd
1488	NA	NA	12	764	familiarization	normal	TRUE	NA	NA	NA	NA	NA	NA	NA	NA	NA	63	25	30	50	7	32	33	NA	NA	NA	dd
1489	6	2	29	537	experiment	normal	TRUE	V-H+	10	20	9	13	1	0	1	-4	47	29	25	41	5	27	22	0	1	6:02	bb
1490	3	4	22	1369	experiment	normal	TRUE	V-H-	11	1	9	3	0	0	0	3	47	29	25	41	5	27	22	0	0	3:04	bb
1491	5	3	18	474	experiment	bright	TRUE	V+H+	26	22	17	14	0	0	0	-2	47	29	25	41	5	27	22	1	1	5:03	bb
1492	5	3	21	491	experiment	normal	TRUE	V+H+	26	22	17	14	0	0	0	-2	47	29	25	41	5	27	22	1	1	5:03	bb
1493	3	3	62	470	experiment	normal	TRUE	V+H+	18	24	14	15	1	0	1	1	47	29	25	41	5	27	22	1	1	3:03	bb
1494	NA	NA	2	951	familiarization	bright	TRUE	NA	NA	NA	NA	NA	NA	NA	NA	NA	47	29	25	41	5	27	22	NA	NA	NA	bb
1495	2	4	24	449	experiment	bright	TRUE	V-H-	1	6	1	4	0	0	0	5	47	29	25	41	5	27	22	0	0	2:04	bb
1496	6	4	3	450	experiment	normal	TRUE	V-H-	2	7	2	7	0	0	0	-4	47	29	25	41	5	27	22	0	0	6:04	bb
1497	3	3	34	752	experiment	bright	TRUE	V+H+	18	24	14	15	1	0	1	1	47	29	25	41	5	27	22	1	1	3:03	bb
1498	6	4	59	402	experiment	bright	TRUE	V-H-	2	7	2	7	0	0	0	-4	47	29	25	41	5	27	22	0	0	6:04	bb
1499	8	1	13	979	experiment	bright	TRUE	V+H-	21	12	15	10	0	1	0	1	47	29	25	41	5	27	22	1	0	8:01	bb
1500	2	2	53	513	experiment	bright	TRUE	V-H+	12	17	10	11	1	0	0	-4	47	29	25	41	5	27	22	0	1	2:02	bb
1501	1	3	52	480	experiment	bright	TRUE	V+H+	27	3	3	2	1	0	0	1	47	29	25	41	5	27	22	1	1	1:03	bb
1502	5	2	4	855	experiment	normal	TRUE	V-H+	17	22	14	14	0	0	0	3	47	29	25	41	5	27	22	0	1	5:02	bb
1503	8	3	28	688	experiment	bright	TRUE	V+H+	25	24	17	2	0	0	0	1	47	29	25	41	5	27	22	1	1	8:03	bb
1504	NA	NA	11	481	familiarization	normal	TRUE	NA	NA	NA	NA	NA	NA	NA	NA	NA	47	29	25	41	5	27	22	NA	NA	NA	bb
1505	4	1	36	1377	experiment	bright	TRUE	V+H-	20	10	14	8	0	0	0	-2	47	29	25	41	5	27	22	1	0	4:01	bb
1506	3	1	61	515	experiment	normal	TRUE	V+H-	24	15	16	11	0	1	0	0	47	29	25	41	5	27	22	1	0	3:01	bb
1507	4	3	20	404	experiment	bright	TRUE	V+H+	25	25	17	2	1	0	0	-2	47	29	25	41	5	27	22	1	1	4:03	bb
1508	4	2	23	1039	experiment	normal	TRUE	V-H+	15	23	11	14	0	0	0	7	47	29	25	41	5	27	22	0	1	4:02	bb
1509	4	1	42	1786	experiment	normal	TRUE	V+H-	20	10	14	8	0	0	0	-2	47	29	25	41	5	27	22	1	0	4:01	bb
1510	1	4	25	1120	experiment	normal	TRUE	V-H-	7	15	5	12	0	0	0	4	47	29	25	41	5	27	22	0	0	1:04	bb
1511	5	1	60	373	experiment	bright	TRUE	V+H-	20	11	16	9	0	0	0	-2	47	29	25	41	5	27	22	1	0	5:01	bb
1512	NA	NA	12	456	familiarization	bright	TRUE	NA	NA	NA	NA	NA	NA	NA	NA	NA	47	29	25	41	5	27	22	NA	NA	NA	bb
1513	NA	NA	3	705	familiarization	normal	TRUE	NA	NA	NA	NA	NA	NA	NA	NA	NA	47	29	25	41	5	27	22	NA	NA	NA	bb
1514	3	4	32	670	experiment	bright	TRUE	V-H-	11	1	9	3	0	0	0	3	47	29	25	41	5	27	22	0	0	3:04	bb
1515	6	2	55	725	experiment	bright	TRUE	V-H+	10	20	9	13	1	0	1	-4	47	29	25	41	5	27	22	0	1	6:02	bb
1516	8	3	15	681	experiment	normal	TRUE	V+H+	25	24	17	2	0	0	0	1	47	29	25	41	5	27	22	1	1	8:03	bb
1517	7	1	19	1013	experiment	normal	TRUE	V+H-	14	8	14	5	0	0	0	1	47	29	25	41	5	27	22	1	0	7:01	bb
1518	4	4	33	847	experiment	bright	TRUE	V-H-	8	9	7	6	0	0	0	3	47	29	25	41	5	27	22	0	0	4:04	bb
1519	NA	NA	5	551	familiarization	normal	TRUE	NA	NA	NA	NA	NA	NA	NA	NA	NA	47	29	25	41	5	27	22	NA	NA	NA	bb
1520	4	3	50	1973	experiment	normal	FALSE	V+H+	25	25	17	2	1	0	0	-2	47	29	25	41	5	27	22	1	1	4:03	bb
1521	4	4	12	1272	experiment	normal	TRUE	V-H-	8	9	7	6	0	0	0	3	47	29	25	41	5	27	22	0	0	4:04	bb
1522	4	2	48	342	experiment	bright	TRUE	V-H+	15	23	11	14	0	0	0	7	47	29	25	41	5	27	22	0	1	4:02	bb
1523	7	1	6	781	experiment	bright	TRUE	V+H-	14	8	14	5	0	0	0	1	47	29	25	41	5	27	22	1	0	7:01	bb
1524	5	2	45	506	experiment	bright	TRUE	V-H+	17	22	14	14	0	0	0	3	47	29	25	41	5	27	22	0	1	5:02	bb
1525	1	1	14	936	experiment	normal	TRUE	V+H-	20	13	15	10	0	0	0	1	47	29	25	41	5	27	22	1	0	1:01	bb
1526	NA	NA	13	371	familiarization	bright	TRUE	NA	NA	NA	NA	NA	NA	NA	NA	NA	47	29	25	41	5	27	22	NA	NA	NA	bb
1527	6	3	9	629	experiment	normal	TRUE	V+H+	23	22	17	14	1	0	0	1	47	29	25	41	5	27	22	1	1	6:03	bb
1528	3	2	47	633	experiment	normal	TRUE	V-H+	10	13	8	10	0	0	0	-4	47	29	25	41	5	27	22	0	1	3:02	bb
1529	6	1	40	628	experiment	normal	TRUE	V+H-	25	18	16	14	0	0	0	0	47	29	25	41	5	27	22	1	0	6:01	bb
1530	NA	NA	10	511	familiarization	normal	TRUE	NA	NA	NA	NA	NA	NA	NA	NA	NA	47	29	25	41	5	27	22	NA	NA	NA	bb
1531	NA	NA	8	454	familiarization	bright	TRUE	NA	NA	NA	NA	NA	NA	NA	NA	NA	47	29	25	41	5	27	22	NA	NA	NA	bb
1532	7	2	10	379	experiment	bright	TRUE	V-H+	9	21	6	14	0	0	0	5	47	29	25	41	5	27	22	0	1	7:02	bb
1533	7	3	5	1120	experiment	normal	FALSE	V+H+	22	21	16	2	1	0	0	1	47	29	25	41	5	27	22	1	1	7:03	bb
1534	8	4	37	1012	experiment	normal	TRUE	V-H-	5	4	5	4	0	0	0	-4	47	29	25	41	5	27	22	0	0	8:04	bb
1535	5	1	54	396	experiment	normal	TRUE	V+H-	20	11	16	9	0	0	0	-2	47	29	25	41	5	27	22	1	0	5:01	bb
1536	1	1	2	840	experiment	bright	TRUE	V+H-	20	13	15	10	0	0	0	1	47	29	25	41	5	27	22	1	0	1:01	bb
1537	2	3	26	1013	experiment	normal	TRUE	V+H+	19	19	14	11	1	1	0	1	47	29	25	41	5	27	22	1	1	2:03	bb
1538	2	3	35	2521	experiment	bright	FALSE	V+H+	19	19	14	11	1	1	0	1	47	29	25	41	5	27	22	1	1	2:03	bb
1539	NA	NA	0	3338	familiarization	normal	TRUE	NA	NA	NA	NA	NA	NA	NA	NA	NA	47	29	25	41	5	27	22	NA	NA	NA	bb
1540	8	2	46	374	experiment	bright	TRUE	V-H+	13	16	13	13	0	0	0	-2	47	29	25	41	5	27	22	0	1	8:02	bb
1541	1	4	27	1133	experiment	bright	TRUE	V-H-	7	15	5	12	0	0	0	4	47	29	25	41	5	27	22	0	0	1:04	bb
1542	7	2	11	930	experiment	normal	TRUE	V-H+	9	21	6	14	0	0	0	5	47	29	25	41	5	27	22	0	1	7:02	bb
1543	7	4	38	644	experiment	bright	TRUE	V-H-	6	8	6	5	0	0	0	6	47	29	25	41	5	27	22	0	0	7:04	bb
1544	6	3	16	633	experiment	bright	TRUE	V+H+	23	22	17	14	1	0	0	1	47	29	25	41	5	27	22	1	1	6:03	bb
1545	NA	NA	7	514	familiarization	normal	TRUE	NA	NA	NA	NA	NA	NA	NA	NA	NA	47	29	25	41	5	27	22	NA	NA	NA	bb
1546	2	4	8	816	experiment	normal	TRUE	V-H-	1	6	1	4	0	0	0	5	47	29	25	41	5	27	22	0	0	2:04	bb
1547	8	4	51	531	experiment	bright	TRUE	V-H-	5	4	5	4	0	0	0	-4	47	29	25	41	5	27	22	0	0	8:04	bb
1548	2	1	44	474	experiment	bright	TRUE	V+H-	16	5	12	7	0	1	0	0	47	29	25	41	5	27	22	1	0	2:01	bb
1549	3	2	39	472	experiment	bright	TRUE	V-H+	10	13	8	10	0	0	0	-4	47	29	25	41	5	27	22	0	1	3:02	bb
1550	7	3	58	443	experiment	bright	TRUE	V+H+	22	21	16	2	1	0	0	1	47	29	25	41	5	27	22	1	1	7:03	bb
1551	NA	NA	1	1761	familiarization	bright	TRUE	NA	NA	NA	NA	NA	NA	NA	NA	NA	47	29	25	41	5	27	22	NA	NA	NA	bb
1552	1	3	56	1163	experiment	normal	TRUE	V+H+	27	3	3	2	1	0	0	1	47	29	25	41	5	27	22	1	1	1:03	bb
1553	7	4	41	453	experiment	normal	TRUE	V-H-	6	8	6	5	0	0	0	6	47	29	25	41	5	27	22	0	0	7:04	bb
1554	NA	NA	4	341	familiarization	bright	TRUE	NA	NA	NA	NA	NA	NA	NA	NA	NA	47	29	25	41	5	27	22	NA	NA	NA	bb
1555	1	2	57	816	experiment	normal	FALSE	V-H+	4	14	5	13	0	0	0	5	47	29	25	41	5	27	22	0	1	1:02	bb
1556	8	2	49	661	experiment	normal	TRUE	V-H+	13	16	13	13	0	0	0	-2	47	29	25	41	5	27	22	0	1	8:02	bb
1557	NA	NA	6	545	familiarization	normal	TRUE	NA	NA	NA	NA	NA	NA	NA	NA	NA	47	29	25	41	5	27	22	NA	NA	NA	bb
1558	5	4	7	1248	experiment	normal	TRUE	V-H-	3	2	4	1	0	0	0	7	47	29	25	41	5	27	22	0	0	5:04	bb
1559	NA	NA	9	513	familiarization	bright	TRUE	NA	NA	NA	NA	NA	NA	NA	NA	NA	47	29	25	41	5	27	22	NA	NA	NA	bb
1560	6	1	43	405	experiment	bright	TRUE	V+H-	25	18	16	14	0	0	0	0	47	29	25	41	5	27	22	1	0	6:01	bb
1561	3	1	31	442	experiment	bright	TRUE	V+H-	24	15	16	11	0	1	0	0	47	29	25	41	5	27	22	1	0	3:01	bb
1562	5	4	0	797	experiment	bright	TRUE	V-H-	3	2	4	1	0	0	0	7	47	29	25	41	5	27	22	0	0	5:04	bb
1563	8	1	1	481	experiment	normal	TRUE	V+H-	21	12	15	10	0	1	0	1	47	29	25	41	5	27	22	1	0	8:01	bb
1564	2	2	63	444	experiment	normal	TRUE	V-H+	12	17	10	11	1	0	0	-4	47	29	25	41	5	27	22	0	1	2:02	bb
1565	2	1	17	653	experiment	normal	TRUE	V+H-	16	5	12	7	0	1	0	0	47	29	25	41	5	27	22	1	0	2:01	bb
1566	1	2	30	591	experiment	bright	TRUE	V-H+	4	14	5	13	0	0	0	5	47	29	25	41	5	27	22	0	1	1:02	bb
1567	1	1	62	696	experiment	bright	TRUE	V+H-	20	13	15	10	0	0	0	1	47	31	21	33	6	26	23	1	0	1:01	hh
1568	8	1	20	733	experiment	bright	TRUE	V+H-	21	12	15	10	0	1	0	1	47	31	21	33	6	26	23	1	0	8:01	hh
1569	2	4	37	556	experiment	bright	TRUE	V-H-	1	6	1	4	0	0	0	5	47	31	21	33	6	26	23	0	0	2:04	hh
1570	NA	NA	7	1016	familiarization	bright	TRUE	NA	NA	NA	NA	NA	NA	NA	NA	NA	47	31	21	33	6	26	23	NA	NA	NA	hh
1571	1	2	57	683	experiment	bright	TRUE	V-H+	4	14	5	13	0	0	0	5	47	31	21	33	6	26	23	0	1	1:02	hh
1572	4	1	12	1228	experiment	normal	TRUE	V+H-	20	10	14	8	0	0	0	-2	47	31	21	33	6	26	23	1	0	4:01	hh
1573	7	4	19	628	experiment	bright	TRUE	V-H-	6	8	6	5	0	0	0	6	47	31	21	33	6	26	23	0	0	7:04	hh
1574	8	2	47	590	experiment	normal	TRUE	V-H+	13	16	13	13	0	0	0	-2	47	31	21	33	6	26	23	0	1	8:02	hh
1575	NA	NA	12	561	familiarization	bright	TRUE	NA	NA	NA	NA	NA	NA	NA	NA	NA	47	31	21	33	6	26	23	NA	NA	NA	hh
1576	2	4	56	764	experiment	normal	TRUE	V-H-	1	6	1	4	0	0	0	5	47	31	21	33	6	26	23	0	0	2:04	hh
1577	1	4	32	1930	experiment	normal	FALSE	V-H-	7	15	5	12	0	0	0	4	47	31	21	33	6	26	23	0	0	1:04	hh
1578	7	1	11	702	experiment	bright	TRUE	V+H-	14	8	14	5	0	0	0	1	47	31	21	33	6	26	23	1	0	7:01	hh
1579	8	3	39	628	experiment	bright	TRUE	V+H+	25	24	17	2	0	0	0	1	47	31	21	33	6	26	23	1	1	8:03	hh
1580	3	1	10	1130	experiment	normal	TRUE	V+H-	24	15	16	11	0	1	0	0	47	31	21	33	6	26	23	1	0	3:01	hh
1581	6	1	22	579	experiment	bright	TRUE	V+H-	25	18	16	14	0	0	0	0	47	31	21	33	6	26	23	1	0	6:01	hh
1582	NA	NA	8	702	familiarization	normal	TRUE	NA	NA	NA	NA	NA	NA	NA	NA	NA	47	31	21	33	6	26	23	NA	NA	NA	hh
1583	4	3	35	635	experiment	bright	TRUE	V+H+	25	25	17	2	1	0	0	-2	47	31	21	33	6	26	23	1	1	4:03	hh
1584	7	3	42	624	experiment	normal	TRUE	V+H+	22	21	16	2	1	0	0	1	47	31	21	33	6	26	23	1	1	7:03	hh
1585	5	2	33	625	experiment	normal	TRUE	V-H+	17	22	14	14	0	0	0	3	47	31	21	33	6	26	23	0	1	5:02	hh
1586	NA	NA	6	701	familiarization	normal	FALSE	NA	NA	NA	NA	NA	NA	NA	NA	NA	47	31	21	33	6	26	23	NA	NA	NA	hh
1587	1	4	9	662	experiment	bright	TRUE	V-H-	7	15	5	12	0	0	0	4	47	31	21	33	6	26	23	0	0	1:04	hh
1588	5	3	21	521	experiment	bright	TRUE	V+H+	26	22	17	14	0	0	0	-2	47	31	21	33	6	26	23	1	1	5:03	hh
1589	4	4	52	558	experiment	bright	TRUE	V-H-	8	9	7	6	0	0	0	3	47	31	21	33	6	26	23	0	0	4:04	hh
1590	6	3	8	974	experiment	normal	TRUE	V+H+	23	22	17	14	1	0	0	1	47	31	21	33	6	26	23	1	1	6:03	hh
1591	5	2	15	1031	experiment	bright	TRUE	V-H+	17	22	14	14	0	0	0	3	47	31	21	33	6	26	23	0	1	5:02	hh
1592	4	3	4	801	experiment	normal	TRUE	V+H+	25	25	17	2	1	0	0	-2	47	31	21	33	6	26	23	1	1	4:03	hh
1593	2	3	38	664	experiment	normal	TRUE	V+H+	19	19	14	11	1	1	0	1	47	31	21	33	6	26	23	1	1	2:03	hh
1594	6	2	61	552	experiment	bright	TRUE	V-H+	10	20	9	13	1	0	1	-4	47	31	21	33	6	26	23	0	1	6:02	hh
1595	4	2	2	522	experiment	bright	TRUE	V-H+	15	23	11	14	0	0	0	7	47	31	21	33	6	26	23	0	1	4:02	hh
1596	NA	NA	10	554	familiarization	bright	TRUE	NA	NA	NA	NA	NA	NA	NA	NA	NA	47	31	21	33	6	26	23	NA	NA	NA	hh
1597	NA	NA	11	600	familiarization	bright	TRUE	NA	NA	NA	NA	NA	NA	NA	NA	NA	47	31	21	33	6	26	23	NA	NA	NA	hh
1598	NA	NA	13	791	familiarization	normal	TRUE	NA	NA	NA	NA	NA	NA	NA	NA	NA	47	31	21	33	6	26	23	NA	NA	NA	hh
1599	6	4	14	1273	experiment	normal	TRUE	V-H-	2	7	2	7	0	0	0	-4	47	31	21	33	6	26	23	0	0	6:04	hh
1600	2	3	50	575	experiment	bright	TRUE	V+H+	19	19	14	11	1	1	0	1	47	31	21	33	6	26	23	1	1	2:03	hh
1601	3	2	1	869	experiment	bright	TRUE	V-H+	10	13	8	10	0	0	0	-4	47	31	21	33	6	26	23	0	1	3:02	hh
1602	1	2	29	582	experiment	normal	TRUE	V-H+	4	14	5	13	0	0	0	5	47	31	21	33	6	26	23	0	1	1:02	hh
1603	NA	NA	5	764	familiarization	bright	TRUE	NA	NA	NA	NA	NA	NA	NA	NA	NA	47	31	21	33	6	26	23	NA	NA	NA	hh
1604	6	4	58	599	experiment	bright	TRUE	V-H-	2	7	2	7	0	0	0	-4	47	31	21	33	6	26	23	0	0	6:04	hh
1605	NA	NA	1	778	familiarization	normal	TRUE	NA	NA	NA	NA	NA	NA	NA	NA	NA	47	31	21	33	6	26	23	NA	NA	NA	hh
1606	8	4	59	579	experiment	bright	TRUE	V-H-	5	4	5	4	0	0	0	-4	47	31	21	33	6	26	23	0	0	8:04	hh
1607	1	3	49	633	experiment	normal	TRUE	V+H+	27	3	3	2	1	0	0	1	47	31	21	33	6	26	23	1	1	1:03	hh
1608	2	1	26	665	experiment	normal	TRUE	V+H-	16	5	12	7	0	1	0	0	47	31	21	33	6	26	23	1	0	2:01	hh
1609	3	1	51	620	experiment	bright	TRUE	V+H-	24	15	16	11	0	1	0	0	47	31	21	33	6	26	23	1	0	3:01	hh
1610	5	4	23	906	experiment	normal	TRUE	V-H-	3	2	4	1	0	0	0	7	47	31	21	33	6	26	23	0	0	5:04	hh
1611	6	3	18	149	experiment	bright	FALSE	V+H+	23	22	17	14	1	0	0	1	47	31	21	33	6	26	23	1	1	6:03	hh
1612	4	4	48	588	experiment	normal	TRUE	V-H-	8	9	7	6	0	0	0	3	47	31	21	33	6	26	23	0	0	4:04	hh
1613	4	1	55	820	experiment	bright	TRUE	V+H-	20	10	14	8	0	0	0	-2	47	31	21	33	6	26	23	1	0	4:01	hh
1614	1	1	30	712	experiment	normal	TRUE	V+H-	20	13	15	10	0	0	0	1	47	31	21	33	6	26	23	1	0	1:01	hh
1615	5	3	5	1202	experiment	normal	TRUE	V+H+	26	22	17	14	0	0	0	-2	47	31	21	33	6	26	23	1	1	5:03	hh
1616	8	3	27	540	experiment	normal	TRUE	V+H+	25	24	17	2	0	0	0	1	47	31	21	33	6	26	23	1	1	8:03	hh
1617	3	2	63	866	experiment	normal	TRUE	V-H+	10	13	8	10	0	0	0	-4	47	31	21	33	6	26	23	0	1	3:02	hh
1618	3	3	16	576	experiment	normal	TRUE	V+H+	18	24	14	15	1	0	1	1	47	31	21	33	6	26	23	1	1	3:03	hh
1619	7	1	45	635	experiment	normal	FALSE	V+H-	14	8	14	5	0	0	0	1	47	31	21	33	6	26	23	1	0	7:01	hh
1620	5	1	13	834	experiment	bright	TRUE	V+H-	20	11	16	9	0	0	0	-2	47	31	21	33	6	26	23	1	0	5:01	hh
1621	NA	NA	2	730	familiarization	bright	TRUE	NA	NA	NA	NA	NA	NA	NA	NA	NA	47	31	21	33	6	26	23	NA	NA	NA	hh
1622	3	3	17	644	experiment	bright	TRUE	V+H+	18	24	14	15	1	0	1	1	47	31	21	33	6	26	23	1	1	3:03	hh
1623	7	2	28	594	experiment	bright	TRUE	V-H+	9	21	6	14	0	0	0	5	47	31	21	33	6	26	23	0	1	7:02	hh
1624	5	4	34	687	experiment	bright	TRUE	V-H-	3	2	4	1	0	0	0	7	47	31	21	33	6	26	23	0	0	5:04	hh
1625	2	2	25	606	experiment	bright	TRUE	V-H+	12	17	10	11	1	0	0	-4	47	31	21	33	6	26	23	0	1	2:02	hh
1626	NA	NA	4	693	familiarization	bright	TRUE	NA	NA	NA	NA	NA	NA	NA	NA	NA	47	31	21	33	6	26	23	NA	NA	NA	hh
1627	8	2	3	589	experiment	bright	TRUE	V-H+	13	16	13	13	0	0	0	-2	47	31	21	33	6	26	23	0	1	8:02	hh
1628	4	2	46	778	experiment	normal	TRUE	V-H+	15	23	11	14	0	0	0	7	47	31	21	33	6	26	23	0	1	4:02	hh
1629	NA	NA	3	1814	familiarization	normal	TRUE	NA	NA	NA	NA	NA	NA	NA	NA	NA	47	31	21	33	6	26	23	NA	NA	NA	hh
1630	2	1	54	603	experiment	bright	TRUE	V+H-	16	5	12	7	0	1	0	0	47	31	21	33	6	26	23	1	0	2:01	hh
1631	NA	NA	9	625	familiarization	normal	TRUE	NA	NA	NA	NA	NA	NA	NA	NA	NA	47	31	21	33	6	26	23	NA	NA	NA	hh
1632	7	3	41	565	experiment	bright	TRUE	V+H+	22	21	16	2	1	0	0	1	47	31	21	33	6	26	23	1	1	7:03	hh
1633	6	1	53	671	experiment	normal	TRUE	V+H-	25	18	16	14	0	0	0	0	47	31	21	33	6	26	23	1	0	6:01	hh
1634	8	4	31	583	experiment	normal	TRUE	V-H-	5	4	5	4	0	0	0	-4	47	31	21	33	6	26	23	0	0	8:04	hh
1635	7	2	24	618	experiment	normal	TRUE	V-H+	9	21	6	14	0	0	0	5	47	31	21	33	6	26	23	0	1	7:02	hh
1636	NA	NA	0	2508	familiarization	normal	TRUE	NA	NA	NA	NA	NA	NA	NA	NA	NA	47	31	21	33	6	26	23	NA	NA	NA	hh
1637	6	2	60	691	experiment	normal	TRUE	V-H+	10	20	9	13	1	0	1	-4	47	31	21	33	6	26	23	0	1	6:02	hh
1638	8	1	43	584	experiment	normal	TRUE	V+H-	21	12	15	10	0	1	0	1	47	31	21	33	6	26	23	1	0	8:01	hh
1639	7	4	36	882	experiment	normal	TRUE	V-H-	6	8	6	5	0	0	0	6	47	31	21	33	6	26	23	0	0	7:04	hh
1640	3	4	6	630	experiment	bright	TRUE	V-H-	11	1	9	3	0	0	0	3	47	31	21	33	6	26	23	0	0	3:04	hh
1641	3	4	40	645	experiment	normal	TRUE	V-H-	11	1	9	3	0	0	0	3	47	31	21	33	6	26	23	0	0	3:04	hh
1642	1	3	7	693	experiment	bright	TRUE	V+H+	27	3	3	2	1	0	0	1	47	31	21	33	6	26	23	1	1	1:03	hh
1643	5	1	0	716	experiment	normal	TRUE	V+H-	20	11	16	9	0	0	0	-2	47	31	21	33	6	26	23	1	0	5:01	hh
1644	2	2	44	649	experiment	normal	TRUE	V-H+	12	17	10	11	1	0	0	-4	47	31	21	33	6	26	23	0	1	2:02	hh
1645	8	3	5	881	experiment	bright	TRUE	V+H+	25	24	17	2	0	0	0	1	62	30	26	45	8	31	31	1	1	8:03	gg
1646	2	3	17	1098	experiment	bright	TRUE	V+H+	19	19	14	11	1	1	0	1	62	30	26	45	8	31	31	1	1	2:03	gg
1647	1	2	11	3277	experiment	bright	FALSE	V-H+	4	14	5	13	0	0	0	5	62	30	26	45	8	31	31	0	1	1:02	gg
1648	6	3	10	743	experiment	bright	TRUE	V+H+	23	22	17	14	1	0	0	1	62	30	26	45	8	31	31	1	1	6:03	gg
1649	7	4	25	627	experiment	bright	TRUE	V-H-	6	8	6	5	0	0	0	6	62	30	26	45	8	31	31	0	0	7:04	gg
1650	8	1	47	682	experiment	normal	TRUE	V+H-	21	12	15	10	0	1	0	1	62	30	26	45	8	31	31	1	0	8:01	gg
1651	3	1	27	1079	experiment	normal	TRUE	V+H-	24	15	16	11	0	1	0	0	62	30	26	45	8	31	31	1	0	3:01	gg
1652	8	4	51	507	experiment	normal	TRUE	V-H-	5	4	5	4	0	0	0	-4	62	30	26	45	8	31	31	0	0	8:04	gg
1653	7	4	18	616	experiment	normal	TRUE	V-H-	6	8	6	5	0	0	0	6	62	30	26	45	8	31	31	0	0	7:04	gg
1654	1	1	2	568	experiment	normal	TRUE	V+H-	20	13	15	10	0	0	0	1	62	30	26	45	8	31	31	1	0	1:01	gg
1655	NA	NA	22	578	familiarization	normal	TRUE	NA	NA	NA	NA	NA	NA	NA	NA	NA	62	30	26	45	8	31	31	NA	NA	NA	gg
1656	1	4	36	576	experiment	normal	TRUE	V-H-	7	15	5	12	0	0	0	4	62	30	26	45	8	31	31	0	0	1:04	gg
1657	NA	NA	16	661	familiarization	bright	TRUE	NA	NA	NA	NA	NA	NA	NA	NA	NA	62	30	26	45	8	31	31	NA	NA	NA	gg
1658	1	3	9	772	experiment	normal	TRUE	V+H+	27	3	3	2	1	0	0	1	62	30	26	45	8	31	31	1	1	1:03	gg
1659	2	2	49	535	experiment	bright	TRUE	V-H+	12	17	10	11	1	0	0	-4	62	30	26	45	8	31	31	0	1	2:02	gg
1660	4	1	35	700	experiment	bright	TRUE	V+H-	20	10	14	8	0	0	0	-2	62	30	26	45	8	31	31	1	0	4:01	gg
1661	8	1	8	771	experiment	bright	TRUE	V+H-	21	12	15	10	0	1	0	1	62	30	26	45	8	31	31	1	0	8:01	gg
1662	6	1	50	563	experiment	normal	TRUE	V+H-	25	18	16	14	0	0	0	0	62	30	26	45	8	31	31	1	0	6:01	gg
1663	1	4	7	947	experiment	bright	TRUE	V-H-	7	15	5	12	0	0	0	4	62	30	26	45	8	31	31	0	0	1:04	gg
1664	8	2	6	1056	experiment	bright	TRUE	V-H+	13	16	13	13	0	0	0	-2	62	30	26	45	8	31	31	0	1	8:02	gg
1665	5	1	40	544	experiment	bright	TRUE	V+H-	20	11	16	9	0	0	0	-2	62	30	26	45	8	31	31	1	0	5:01	gg
1666	2	4	37	557	experiment	bright	TRUE	V-H-	1	6	1	4	0	0	0	5	62	30	26	45	8	31	31	0	0	2:04	gg
1667	NA	NA	17	1246	familiarization	normal	TRUE	NA	NA	NA	NA	NA	NA	NA	NA	NA	62	30	26	45	8	31	31	NA	NA	NA	gg
1668	6	3	39	469	experiment	normal	TRUE	V+H+	23	22	17	14	1	0	0	1	62	30	26	45	8	31	31	1	1	6:03	gg
1669	NA	NA	15	570	familiarization	normal	TRUE	NA	NA	NA	NA	NA	NA	NA	NA	NA	62	30	26	45	8	31	31	NA	NA	NA	gg
1670	3	1	54	511	experiment	bright	TRUE	V+H-	24	15	16	11	0	1	0	0	62	30	26	45	8	31	31	1	0	3:01	gg
1671	4	3	44	587	experiment	normal	TRUE	V+H+	25	25	17	2	1	0	0	-2	62	30	26	45	8	31	31	1	1	4:03	gg
1672	5	3	19	879	experiment	bright	TRUE	V+H+	26	22	17	14	0	0	0	-2	62	30	26	45	8	31	31	1	1	5:03	gg
1673	7	1	58	585	experiment	bright	TRUE	V+H-	14	8	14	5	0	0	0	1	62	30	26	45	8	31	31	1	0	7:01	gg
1674	NA	NA	14	1570	familiarization	normal	TRUE	NA	NA	NA	NA	NA	NA	NA	NA	NA	62	30	26	45	8	31	31	NA	NA	NA	gg
1675	7	3	21	460	experiment	normal	TRUE	V+H+	22	21	16	2	1	0	0	1	62	30	26	45	8	31	31	1	1	7:03	gg
1676	NA	NA	19	578	familiarization	bright	TRUE	NA	NA	NA	NA	NA	NA	NA	NA	NA	62	30	26	45	8	31	31	NA	NA	NA	gg
1677	3	3	14	902	experiment	normal	TRUE	V+H+	18	24	14	15	1	0	1	1	62	30	26	45	8	31	31	1	1	3:03	gg
1678	3	2	57	479	experiment	normal	TRUE	V-H+	10	13	8	10	0	0	0	-4	62	30	26	45	8	31	31	0	1	3:02	gg
1679	5	2	56	1044	experiment	bright	TRUE	V-H+	17	22	14	14	0	0	0	3	62	30	26	45	8	31	31	0	1	5:02	gg
1680	2	2	20	592	experiment	normal	TRUE	V-H+	12	17	10	11	1	0	0	-4	62	30	26	45	8	31	31	0	1	2:02	gg
1681	7	2	13	1907	experiment	bright	FALSE	V-H+	9	21	6	14	0	0	0	5	62	30	26	45	8	31	31	0	1	7:02	gg
1682	7	2	48	503	experiment	normal	TRUE	V-H+	9	21	6	14	0	0	0	5	62	30	26	45	8	31	31	0	1	7:02	gg
1683	2	1	55	556	experiment	bright	TRUE	V+H-	16	5	12	7	0	1	0	0	62	30	26	45	8	31	31	1	0	2:01	gg
1684	7	1	33	860	experiment	normal	TRUE	V+H-	14	8	14	5	0	0	0	1	62	30	26	45	8	31	31	1	0	7:01	gg
1685	3	3	29	890	experiment	bright	TRUE	V+H+	18	24	14	15	1	0	1	1	62	30	26	45	8	31	31	1	1	3:03	gg
1686	NA	NA	13	685	familiarization	normal	TRUE	NA	NA	NA	NA	NA	NA	NA	NA	NA	62	30	26	45	8	31	31	NA	NA	NA	gg
1687	6	2	12	926	experiment	bright	TRUE	V-H+	10	20	9	13	1	0	1	-4	62	30	26	45	8	31	31	0	1	6:02	gg
1688	NA	NA	18	682	familiarization	normal	TRUE	NA	NA	NA	NA	NA	NA	NA	NA	NA	62	30	26	45	8	31	31	NA	NA	NA	gg
1689	5	4	63	643	experiment	bright	TRUE	V-H-	3	2	4	1	0	0	0	7	62	30	26	45	8	31	31	0	0	5:04	gg
1690	NA	NA	11	938	familiarization	bright	FALSE	NA	NA	NA	NA	NA	NA	NA	NA	NA	62	30	26	45	8	31	31	NA	NA	NA	gg
1691	6	4	1	1196	experiment	normal	TRUE	V-H-	2	7	2	7	0	0	0	-4	62	30	26	45	8	31	31	0	0	6:04	gg
1692	2	3	23	508	experiment	normal	TRUE	V+H+	19	19	14	11	1	1	0	1	62	30	26	45	8	31	31	1	1	2:03	gg
1693	5	4	52	569	experiment	normal	TRUE	V-H-	3	2	4	1	0	0	0	7	62	30	26	45	8	31	31	0	0	5:04	gg
1694	NA	NA	10	608	familiarization	bright	FALSE	NA	NA	NA	NA	NA	NA	NA	NA	NA	62	30	26	45	8	31	31	NA	NA	NA	gg
1695	NA	NA	6	1061	familiarization	bright	TRUE	NA	NA	NA	NA	NA	NA	NA	NA	NA	62	30	26	45	8	31	31	NA	NA	NA	gg
1696	NA	NA	4	410	familiarization	bright	TRUE	NA	NA	NA	NA	NA	NA	NA	NA	NA	62	30	26	45	8	31	31	NA	NA	NA	gg
1697	NA	NA	7	1571	familiarization	bright	TRUE	NA	NA	NA	NA	NA	NA	NA	NA	NA	62	30	26	45	8	31	31	NA	NA	NA	gg
1698	4	2	0	2205	experiment	bright	TRUE	V-H+	15	23	11	14	0	0	0	7	62	30	26	45	8	31	31	0	1	4:02	gg
1699	NA	NA	2	930	familiarization	bright	TRUE	NA	NA	NA	NA	NA	NA	NA	NA	NA	62	30	26	45	8	31	31	NA	NA	NA	gg
1700	6	1	43	766	experiment	bright	TRUE	V+H-	25	18	16	14	0	0	0	0	62	30	26	45	8	31	31	1	0	6:01	gg
1701	NA	NA	5	655	familiarization	normal	FALSE	NA	NA	NA	NA	NA	NA	NA	NA	NA	62	30	26	45	8	31	31	NA	NA	NA	gg
1702	1	1	61	2128	experiment	bright	TRUE	V+H-	20	13	15	10	0	0	0	1	62	30	26	45	8	31	31	1	0	1:01	gg
1703	5	1	41	569	experiment	normal	TRUE	V+H-	20	11	16	9	0	0	0	-2	62	30	26	45	8	31	31	1	0	5:01	gg
1704	5	2	42	495	experiment	normal	TRUE	V-H+	17	22	14	14	0	0	0	3	62	30	26	45	8	31	31	0	1	5:02	gg
1705	1	2	15	929	experiment	normal	TRUE	V-H+	4	14	5	13	0	0	0	5	62	30	26	45	8	31	31	0	1	1:02	gg
1706	6	2	4	660	experiment	normal	TRUE	V-H+	10	20	9	13	1	0	1	-4	62	30	26	45	8	31	31	0	1	6:02	gg
1707	NA	NA	20	774	familiarization	normal	TRUE	NA	NA	NA	NA	NA	NA	NA	NA	NA	62	30	26	45	8	31	31	NA	NA	NA	gg
1708	NA	NA	9	784	familiarization	normal	TRUE	NA	NA	NA	NA	NA	NA	NA	NA	NA	62	30	26	45	8	31	31	NA	NA	NA	gg
1709	NA	NA	8	886	familiarization	normal	TRUE	NA	NA	NA	NA	NA	NA	NA	NA	NA	62	30	26	45	8	31	31	NA	NA	NA	gg
1710	4	3	34	784	experiment	bright	TRUE	V+H+	25	25	17	2	1	0	0	-2	62	30	26	45	8	31	31	1	1	4:03	gg
1711	4	4	28	594	experiment	bright	FALSE	V-H-	8	9	7	6	0	0	0	3	62	30	26	45	8	31	31	0	0	4:04	gg
1712	4	1	3	711	experiment	normal	TRUE	V+H-	20	10	14	8	0	0	0	-2	62	30	26	45	8	31	31	1	0	4:01	gg
1713	7	3	31	712	experiment	bright	TRUE	V+H+	22	21	16	2	1	0	0	1	62	30	26	45	8	31	31	1	1	7:03	gg
1714	NA	NA	21	719	familiarization	normal	TRUE	NA	NA	NA	NA	NA	NA	NA	NA	NA	62	30	26	45	8	31	31	NA	NA	NA	gg
1715	8	4	24	851	experiment	bright	TRUE	V-H-	5	4	5	4	0	0	0	-4	62	30	26	45	8	31	31	0	0	8:04	gg
1716	8	3	59	536	experiment	normal	TRUE	V+H+	25	24	17	2	0	0	0	1	62	30	26	45	8	31	31	1	1	8:03	gg
1717	2	1	22	459	experiment	normal	TRUE	V+H-	16	5	12	7	0	1	0	0	62	30	26	45	8	31	31	1	0	2:01	gg
1718	8	2	53	474	experiment	normal	TRUE	V-H+	13	16	13	13	0	0	0	-2	62	30	26	45	8	31	31	0	1	8:02	gg
1719	2	4	60	623	experiment	normal	TRUE	V-H-	1	6	1	4	0	0	0	5	62	30	26	45	8	31	31	0	0	2:04	gg
1720	4	4	16	681	experiment	normal	TRUE	V-H-	8	9	7	6	0	0	0	3	62	30	26	45	8	31	31	0	0	4:04	gg
1721	NA	NA	0	1453	familiarization	normal	TRUE	NA	NA	NA	NA	NA	NA	NA	NA	NA	62	30	26	45	8	31	31	NA	NA	NA	gg
1722	3	2	26	934	experiment	bright	TRUE	V-H+	10	13	8	10	0	0	0	-4	62	30	26	45	8	31	31	0	1	3:02	gg
1723	1	3	62	1038	experiment	bright	TRUE	V+H+	27	3	3	2	1	0	0	1	62	30	26	45	8	31	31	1	1	1:03	gg
1724	6	4	45	559	experiment	bright	TRUE	V-H-	2	7	2	7	0	0	0	-4	62	30	26	45	8	31	31	0	0	6:04	gg
1725	NA	NA	12	1561	familiarization	normal	TRUE	NA	NA	NA	NA	NA	NA	NA	NA	NA	62	30	26	45	8	31	31	NA	NA	NA	gg
1726	3	4	46	604	experiment	bright	TRUE	V-H-	11	1	9	3	0	0	0	3	62	30	26	45	8	31	31	0	0	3:04	gg
1727	5	3	30	639	experiment	normal	TRUE	V+H+	26	22	17	14	0	0	0	-2	62	30	26	45	8	31	31	1	1	5:03	gg
1728	4	2	32	616	experiment	normal	TRUE	V-H+	15	23	11	14	0	0	0	7	62	30	26	45	8	31	31	0	1	4:02	gg
1729	NA	NA	1	662	familiarization	bright	TRUE	NA	NA	NA	NA	NA	NA	NA	NA	NA	62	30	26	45	8	31	31	NA	NA	NA	gg
1730	NA	NA	3	464	familiarization	normal	TRUE	NA	NA	NA	NA	NA	NA	NA	NA	NA	62	30	26	45	8	31	31	NA	NA	NA	gg
1731	3	4	38	1056	experiment	normal	TRUE	V-H-	11	1	9	3	0	0	0	3	62	30	26	45	8	31	31	0	0	3:04	gg
1732	5	4	34	396	experiment	normal	TRUE	V-H-	3	2	4	1	0	0	0	7	82	31	26	60	10	32	46	0	0	5:04	w
1733	2	2	48	474	experiment	bright	TRUE	V-H+	12	17	10	11	1	0	0	-4	82	31	26	60	10	32	46	0	1	2:02	w
1734	6	4	49	531	experiment	bright	TRUE	V-H-	2	7	2	7	0	0	0	-4	82	31	26	60	10	32	46	0	0	6:04	w
1735	3	1	15	575	experiment	bright	TRUE	V+H-	24	15	16	11	0	1	0	0	82	31	26	60	10	32	46	1	0	3:01	w
1736	7	2	56	349	experiment	bright	TRUE	V-H+	9	21	6	14	0	0	0	5	82	31	26	60	10	32	46	0	1	7:02	w
1737	7	1	50	433	experiment	normal	TRUE	V+H-	14	8	14	5	0	0	0	1	82	31	26	60	10	32	46	1	0	7:01	w
1738	NA	NA	10	452	familiarization	bright	TRUE	NA	NA	NA	NA	NA	NA	NA	NA	NA	82	31	26	60	10	32	46	NA	NA	NA	w
1739	1	1	60	528	experiment	normal	TRUE	V+H-	20	13	15	10	0	0	0	1	82	31	26	60	10	32	46	1	0	1:01	w
1740	1	3	12	404	experiment	bright	TRUE	V+H+	27	3	3	2	1	0	0	1	82	31	26	60	10	32	46	1	1	1:03	w
1741	6	1	0	774	experiment	bright	TRUE	V+H-	25	18	16	14	0	0	0	0	82	31	26	60	10	32	46	1	0	6:01	w
1742	2	1	44	394	experiment	normal	TRUE	V+H-	16	5	12	7	0	1	0	0	82	31	26	60	10	32	46	1	0	2:01	w
1743	3	3	36	492	experiment	bright	TRUE	V+H+	18	24	14	15	1	0	1	1	82	31	26	60	10	32	46	1	1	3:03	w
1744	5	1	37	448	experiment	normal	TRUE	V+H-	20	11	16	9	0	0	0	-2	82	31	26	60	10	32	46	1	0	5:01	w
1745	6	3	2	526	experiment	bright	TRUE	V+H+	23	22	17	14	1	0	0	1	82	31	26	60	10	32	46	1	1	6:03	w
1746	NA	NA	9	421	familiarization	normal	TRUE	NA	NA	NA	NA	NA	NA	NA	NA	NA	82	31	26	60	10	32	46	NA	NA	NA	w
1747	8	3	58	485	experiment	normal	TRUE	V+H+	25	24	17	2	0	0	0	1	82	31	26	60	10	32	46	1	1	8:03	w
1748	4	3	14	482	experiment	normal	FALSE	V+H+	25	25	17	2	1	0	0	-2	82	31	26	60	10	32	46	1	1	4:03	w
1749	3	3	53	454	experiment	normal	TRUE	V+H+	18	24	14	15	1	0	1	1	82	31	26	60	10	32	46	1	1	3:03	w
1750	NA	NA	0	1957	familiarization	normal	TRUE	NA	NA	NA	NA	NA	NA	NA	NA	NA	82	31	26	60	10	32	46	NA	NA	NA	w
1751	2	4	24	595	experiment	normal	TRUE	V-H-	1	6	1	4	0	0	0	5	82	31	26	60	10	32	46	0	0	2:04	w
1752	NA	NA	13	558	familiarization	normal	TRUE	NA	NA	NA	NA	NA	NA	NA	NA	NA	82	31	26	60	10	32	46	NA	NA	NA	w
1753	3	2	26	403	experiment	bright	TRUE	V-H+	10	13	8	10	0	0	0	-4	82	31	26	60	10	32	46	0	1	3:02	w
1754	3	2	16	528	experiment	normal	TRUE	V-H+	10	13	8	10	0	0	0	-4	82	31	26	60	10	32	46	0	1	3:02	w
1755	NA	NA	2	615	familiarization	normal	TRUE	NA	NA	NA	NA	NA	NA	NA	NA	NA	82	31	26	60	10	32	46	NA	NA	NA	w
1756	NA	NA	3	530	familiarization	bright	TRUE	NA	NA	NA	NA	NA	NA	NA	NA	NA	82	31	26	60	10	32	46	NA	NA	NA	w
1757	1	2	59	411	experiment	bright	TRUE	V-H+	4	14	5	13	0	0	0	5	82	31	26	60	10	32	46	0	1	1:02	w
1758	8	1	63	400	experiment	bright	TRUE	V+H-	21	12	15	10	0	1	0	1	82	31	26	60	10	32	46	1	0	8:01	w
1759	5	3	45	417	experiment	normal	TRUE	V+H+	26	22	17	14	0	0	0	-2	82	31	26	60	10	32	46	1	1	5:03	w
1760	NA	NA	5	608	familiarization	normal	TRUE	NA	NA	NA	NA	NA	NA	NA	NA	NA	82	31	26	60	10	32	46	NA	NA	NA	w
1761	4	1	43	432	experiment	bright	TRUE	V+H-	20	10	14	8	0	0	0	-2	82	31	26	60	10	32	46	1	0	4:01	w
1762	7	2	27	471	experiment	normal	TRUE	V-H+	9	21	6	14	0	0	0	5	82	31	26	60	10	32	46	0	1	7:02	w
1763	7	3	20	480	experiment	bright	TRUE	V+H+	22	21	16	2	1	0	0	1	82	31	26	60	10	32	46	1	1	7:03	w
1764	NA	NA	1	564	familiarization	bright	TRUE	NA	NA	NA	NA	NA	NA	NA	NA	NA	82	31	26	60	10	32	46	NA	NA	NA	w
1765	3	4	21	540	experiment	normal	TRUE	V-H-	11	1	9	3	0	0	0	3	82	31	26	60	10	32	46	0	0	3:04	w
1766	1	2	6	525	experiment	normal	TRUE	V-H+	4	14	5	13	0	0	0	5	82	31	26	60	10	32	46	0	1	1:02	w
1767	8	4	38	449	experiment	bright	TRUE	V-H-	5	4	5	4	0	0	0	-4	82	31	26	60	10	32	46	0	0	8:04	w
1768	2	2	17	577	experiment	normal	TRUE	V-H+	12	17	10	11	1	0	0	-4	82	31	26	60	10	32	46	0	1	2:02	w
1769	NA	NA	4	543	familiarization	bright	TRUE	NA	NA	NA	NA	NA	NA	NA	NA	NA	82	31	26	60	10	32	46	NA	NA	NA	w
1770	2	4	47	395	experiment	bright	TRUE	V-H-	1	6	1	4	0	0	0	5	82	31	26	60	10	32	46	0	0	2:04	w
1771	5	3	35	409	experiment	bright	TRUE	V+H+	26	22	17	14	0	0	0	-2	82	31	26	60	10	32	46	1	1	5:03	w
1772	8	3	39	467	experiment	bright	TRUE	V+H+	25	24	17	2	0	0	0	1	82	31	26	60	10	32	46	1	1	8:03	w
1773	NA	NA	11	577	familiarization	bright	TRUE	NA	NA	NA	NA	NA	NA	NA	NA	NA	82	31	26	60	10	32	46	NA	NA	NA	w
1774	7	4	19	540	experiment	normal	TRUE	V-H-	6	8	6	5	0	0	0	6	82	31	26	60	10	32	46	0	0	7:04	w
1775	6	2	33	424	experiment	bright	TRUE	V-H+	10	20	9	13	1	0	1	-4	82	31	26	60	10	32	46	0	1	6:02	w
1776	8	1	30	535	experiment	normal	TRUE	V+H-	21	12	15	10	0	1	0	1	82	31	26	60	10	32	46	1	0	8:01	w
1777	4	1	41	421	experiment	normal	TRUE	V+H-	20	10	14	8	0	0	0	-2	82	31	26	60	10	32	46	1	0	4:01	w
1778	NA	NA	12	553	familiarization	normal	TRUE	NA	NA	NA	NA	NA	NA	NA	NA	NA	82	31	26	60	10	32	46	NA	NA	NA	w
1779	4	4	13	403	experiment	bright	TRUE	V-H-	8	9	7	6	0	0	0	3	82	31	26	60	10	32	46	0	0	4:04	w
1780	NA	NA	6	428	familiarization	bright	TRUE	NA	NA	NA	NA	NA	NA	NA	NA	NA	82	31	26	60	10	32	46	NA	NA	NA	w
1781	1	3	5	361	experiment	normal	TRUE	V+H+	27	3	3	2	1	0	0	1	82	31	26	60	10	32	46	1	1	1:03	w
1782	1	4	3	1040	experiment	normal	TRUE	V-H-	7	15	5	12	0	0	0	4	82	31	26	60	10	32	46	0	0	1:04	w
1783	5	1	22	595	experiment	bright	TRUE	V+H-	20	11	16	9	0	0	0	-2	82	31	26	60	10	32	46	1	0	5:01	w
1784	4	2	54	541	experiment	normal	TRUE	V-H+	15	23	11	14	0	0	0	7	82	31	26	60	10	32	46	0	1	4:02	w
1785	2	1	9	457	experiment	bright	TRUE	V+H-	16	5	12	7	0	1	0	0	82	31	26	60	10	32	46	1	0	2:01	w
1786	7	4	40	481	experiment	bright	TRUE	V-H-	6	8	6	5	0	0	0	6	82	31	26	60	10	32	46	0	0	7:04	w
1787	3	1	10	437	experiment	normal	TRUE	V+H-	24	15	16	11	0	1	0	0	82	31	26	60	10	32	46	1	0	3:01	w
1788	1	1	46	356	experiment	bright	TRUE	V+H-	20	13	15	10	0	0	0	1	82	31	26	60	10	32	46	1	0	1:01	w
1789	NA	NA	7	588	familiarization	normal	TRUE	NA	NA	NA	NA	NA	NA	NA	NA	NA	82	31	26	60	10	32	46	NA	NA	NA	w
1790	4	2	18	529	experiment	bright	TRUE	V-H+	15	23	11	14	0	0	0	7	82	31	26	60	10	32	46	0	1	4:02	w
1791	6	3	23	483	experiment	normal	TRUE	V+H+	23	22	17	14	1	0	0	1	82	31	26	60	10	32	46	1	1	6:03	w
1792	6	2	25	474	experiment	normal	TRUE	V-H+	10	20	9	13	1	0	1	-4	82	31	26	60	10	32	46	0	1	6:02	w
1793	6	4	57	492	experiment	normal	TRUE	V-H-	2	7	2	7	0	0	0	-4	82	31	26	60	10	32	46	0	0	6:04	w
1794	7	3	62	369	experiment	normal	TRUE	V+H+	22	21	16	2	1	0	0	1	82	31	26	60	10	32	46	1	1	7:03	w
1795	4	4	11	549	experiment	normal	TRUE	V-H-	8	9	7	6	0	0	0	3	82	31	26	60	10	32	46	0	0	4:04	w
1796	8	2	29	527	experiment	normal	TRUE	V-H+	13	16	13	13	0	0	0	-2	82	31	26	60	10	32	46	0	1	8:02	w
1797	2	3	42	387	experiment	bright	TRUE	V+H+	19	19	14	11	1	1	0	1	82	31	26	60	10	32	46	1	1	2:03	w
1798	4	3	28	441	experiment	bright	TRUE	V+H+	25	25	17	2	1	0	0	-2	82	31	26	60	10	32	46	1	1	4:03	w
1799	5	2	4	426	experiment	bright	TRUE	V-H+	17	22	14	14	0	0	0	3	82	31	26	60	10	32	46	0	1	5:02	w
1800	5	4	8	442	experiment	bright	TRUE	V-H-	3	2	4	1	0	0	0	7	82	31	26	60	10	32	46	0	0	5:04	w
1801	8	4	31	456	experiment	normal	TRUE	V-H-	5	4	5	4	0	0	0	-4	82	31	26	60	10	32	46	0	0	8:04	w
1802	6	1	61	481	experiment	normal	TRUE	V+H-	25	18	16	14	0	0	0	0	82	31	26	60	10	32	46	1	0	6:01	w
1803	8	2	32	480	experiment	bright	TRUE	V-H+	13	16	13	13	0	0	0	-2	82	31	26	60	10	32	46	0	1	8:02	w
1804	NA	NA	8	433	familiarization	bright	TRUE	NA	NA	NA	NA	NA	NA	NA	NA	NA	82	31	26	60	10	32	46	NA	NA	NA	w
1805	7	1	1	558	experiment	bright	TRUE	V+H-	14	8	14	5	0	0	0	1	82	31	26	60	10	32	46	1	0	7:01	w
1806	3	4	7	484	experiment	bright	TRUE	V-H-	11	1	9	3	0	0	0	3	82	31	26	60	10	32	46	0	0	3:04	w
1807	5	2	52	411	experiment	normal	TRUE	V-H+	17	22	14	14	0	0	0	3	82	31	26	60	10	32	46	0	1	5:02	w
1808	1	4	51	414	experiment	bright	TRUE	V-H-	7	15	5	12	0	0	0	4	82	31	26	60	10	32	46	0	0	1:04	w
1809	2	3	55	461	experiment	normal	TRUE	V+H+	19	19	14	11	1	1	0	1	82	31	26	60	10	32	46	1	1	2:03	w
1810	NA	NA	4	602	familiarization	bright	TRUE	NA	NA	NA	NA	NA	NA	NA	NA	NA	95	40	46	57	14	38	44	NA	NA	NA	v
1811	5	1	44	577	experiment	bright	TRUE	V+H-	20	11	16	9	0	0	0	-2	95	40	46	57	14	38	44	1	0	5:01	v
1812	2	2	37	625	experiment	bright	TRUE	V-H+	12	17	10	11	1	0	0	-4	95	40	46	57	14	38	44	0	1	2:02	v
1813	2	1	26	684	experiment	normal	TRUE	V+H-	16	5	12	7	0	1	0	0	95	40	46	57	14	38	44	1	0	2:01	v
1814	6	3	61	583	experiment	bright	TRUE	V+H+	23	22	17	14	1	0	0	1	95	40	46	57	14	38	44	1	1	6:03	v
1815	3	3	15	707	experiment	bright	TRUE	V+H+	18	24	14	15	1	0	1	1	95	40	46	57	14	38	44	1	1	3:03	v
1816	NA	NA	3	752	familiarization	normal	TRUE	NA	NA	NA	NA	NA	NA	NA	NA	NA	95	40	46	57	14	38	44	NA	NA	NA	v
1817	5	2	52	668	experiment	bright	TRUE	V-H+	17	22	14	14	0	0	0	3	95	40	46	57	14	38	44	0	1	5:02	v
1818	8	3	42	653	experiment	normal	TRUE	V+H+	25	24	17	2	0	0	0	1	95	40	46	57	14	38	44	1	1	8:03	v
1819	8	4	23	692	experiment	bright	TRUE	V-H-	5	4	5	4	0	0	0	-4	95	40	46	57	14	38	44	0	0	8:04	v
1820	1	3	28	632	experiment	bright	TRUE	V+H+	27	3	3	2	1	0	0	1	95	40	46	57	14	38	44	1	1	1:03	v
1821	3	1	36	814	experiment	normal	TRUE	V+H-	24	15	16	11	0	1	0	0	95	40	46	57	14	38	44	1	0	3:01	v
1822	6	4	8	765	experiment	normal	TRUE	V-H-	2	7	2	7	0	0	0	-4	95	40	46	57	14	38	44	0	0	6:04	v
1823	5	3	10	616	experiment	normal	TRUE	V+H+	26	22	17	14	0	0	0	-2	95	40	46	57	14	38	44	1	1	5:03	v
1824	4	4	47	553	experiment	normal	TRUE	V-H-	8	9	7	6	0	0	0	3	95	40	46	57	14	38	44	0	0	4:04	v
1825	3	4	4	804	experiment	normal	TRUE	V-H-	11	1	9	3	0	0	0	3	95	40	46	57	14	38	44	0	0	3:04	v
1826	8	4	55	757	experiment	normal	TRUE	V-H-	5	4	5	4	0	0	0	-4	95	40	46	57	14	38	44	0	0	8:04	v
1827	2	1	45	563	experiment	bright	TRUE	V+H-	16	5	12	7	0	1	0	0	95	40	46	57	14	38	44	1	0	2:01	v
1828	2	3	51	552	experiment	bright	TRUE	V+H+	19	19	14	11	1	1	0	1	95	40	46	57	14	38	44	1	1	2:03	v
1829	6	3	3	739	experiment	normal	TRUE	V+H+	23	22	17	14	1	0	0	1	95	40	46	57	14	38	44	1	1	6:03	v
1830	6	1	11	765	experiment	normal	TRUE	V+H-	25	18	16	14	0	0	0	0	95	40	46	57	14	38	44	1	0	6:01	v
1831	3	2	39	660	experiment	normal	TRUE	V-H+	10	13	8	10	0	0	0	-4	95	40	46	57	14	38	44	0	1	3:02	v
1832	NA	NA	5	879	familiarization	bright	TRUE	NA	NA	NA	NA	NA	NA	NA	NA	NA	95	40	46	57	14	38	44	NA	NA	NA	v
1833	NA	NA	6	784	familiarization	bright	TRUE	NA	NA	NA	NA	NA	NA	NA	NA	NA	95	40	46	57	14	38	44	NA	NA	NA	v
1834	3	4	53	609	experiment	bright	TRUE	V-H-	11	1	9	3	0	0	0	3	95	40	46	57	14	38	44	0	0	3:04	v
1835	NA	NA	1	539	familiarization	normal	TRUE	NA	NA	NA	NA	NA	NA	NA	NA	NA	95	40	46	57	14	38	44	NA	NA	NA	v
1836	4	4	60	617	experiment	bright	TRUE	V-H-	8	9	7	6	0	0	0	3	95	40	46	57	14	38	44	0	0	4:04	v
1837	5	4	38	571	experiment	bright	TRUE	V-H-	3	2	4	1	0	0	0	7	95	40	46	57	14	38	44	0	0	5:04	v
1838	3	2	21	737	experiment	bright	TRUE	V-H+	10	13	8	10	0	0	0	-4	95	40	46	57	14	38	44	0	1	3:02	v
1839	NA	NA	8	637	familiarization	normal	TRUE	NA	NA	NA	NA	NA	NA	NA	NA	NA	95	40	46	57	14	38	44	NA	NA	NA	v
1840	7	2	14	726	experiment	bright	TRUE	V-H+	9	21	6	14	0	0	0	5	95	40	46	57	14	38	44	0	1	7:02	v
1841	1	4	0	607	experiment	bright	TRUE	V-H-	7	15	5	12	0	0	0	4	95	40	46	57	14	38	44	0	0	1:04	v
1842	7	3	13	632	experiment	normal	TRUE	V+H+	22	21	16	2	1	0	0	1	95	40	46	57	14	38	44	1	1	7:03	v
1843	3	3	27	618	experiment	normal	TRUE	V+H+	18	24	14	15	1	0	1	1	95	40	46	57	14	38	44	1	1	3:03	v
1844	7	4	32	651	experiment	normal	TRUE	V-H-	6	8	6	5	0	0	0	6	95	40	46	57	14	38	44	0	0	7:04	v
1845	6	4	40	557	experiment	bright	TRUE	V-H-	2	7	2	7	0	0	0	-4	95	40	46	57	14	38	44	0	0	6:04	v
1846	4	2	5	687	experiment	normal	TRUE	V-H+	15	23	11	14	0	0	0	7	95	40	46	57	14	38	44	0	1	4:02	v
1847	NA	NA	7	794	familiarization	bright	TRUE	NA	NA	NA	NA	NA	NA	NA	NA	NA	95	40	46	57	14	38	44	NA	NA	NA	v
1848	8	2	12	933	experiment	bright	TRUE	V-H+	13	16	13	13	0	0	0	-2	95	40	46	57	14	38	44	0	1	8:02	v
1849	NA	NA	0	1997	familiarization	bright	TRUE	NA	NA	NA	NA	NA	NA	NA	NA	NA	95	40	46	57	14	38	44	NA	NA	NA	v
1850	1	1	9	720	experiment	normal	TRUE	V+H-	20	13	15	10	0	0	0	1	95	40	46	57	14	38	44	1	0	1:01	v
1851	1	3	57	671	experiment	normal	TRUE	V+H+	27	3	3	2	1	0	0	1	95	40	46	57	14	38	44	1	1	1:03	v
1852	3	1	29	603	experiment	bright	TRUE	V+H-	24	15	16	11	0	1	0	0	95	40	46	57	14	38	44	1	0	3:01	v
1853	NA	NA	9	1396	familiarization	normal	TRUE	NA	NA	NA	NA	NA	NA	NA	NA	NA	95	40	46	57	14	38	44	NA	NA	NA	v
1854	NA	NA	11	672	familiarization	bright	TRUE	NA	NA	NA	NA	NA	NA	NA	NA	NA	95	40	46	57	14	38	44	NA	NA	NA	v
1855	1	4	16	704	experiment	normal	TRUE	V-H-	7	15	5	12	0	0	0	4	95	40	46	57	14	38	44	0	0	1:04	v
1856	2	4	48	651	experiment	normal	TRUE	V-H-	1	6	1	4	0	0	0	5	95	40	46	57	14	38	44	0	0	2:04	v
1857	6	1	35	665	experiment	bright	TRUE	V+H-	25	18	16	14	0	0	0	0	95	40	46	57	14	38	44	1	0	6:01	v
1858	4	3	62	645	experiment	normal	TRUE	V+H+	25	25	17	2	1	0	0	-2	95	40	46	57	14	38	44	1	1	4:03	v
1859	6	2	63	685	experiment	bright	TRUE	V-H+	10	20	9	13	1	0	1	-4	95	40	46	57	14	38	44	0	1	6:02	v
1860	7	1	30	638	experiment	normal	TRUE	V+H-	14	8	14	5	0	0	0	1	95	40	46	57	14	38	44	1	0	7:01	v
1861	NA	NA	13	776	familiarization	normal	TRUE	NA	NA	NA	NA	NA	NA	NA	NA	NA	95	40	46	57	14	38	44	NA	NA	NA	v
1862	1	2	17	692	experiment	bright	TRUE	V-H+	4	14	5	13	0	0	0	5	95	40	46	57	14	38	44	0	1	1:02	v
1863	NA	NA	2	874	familiarization	bright	TRUE	NA	NA	NA	NA	NA	NA	NA	NA	NA	95	40	46	57	14	38	44	NA	NA	NA	v
1864	NA	NA	12	656	familiarization	normal	TRUE	NA	NA	NA	NA	NA	NA	NA	NA	NA	95	40	46	57	14	38	44	NA	NA	NA	v
1865	7	2	19	687	experiment	normal	TRUE	V-H+	9	21	6	14	0	0	0	5	95	40	46	57	14	38	44	0	1	7:02	v
1866	2	2	50	616	experiment	normal	TRUE	V-H+	12	17	10	11	1	0	0	-4	95	40	46	57	14	38	44	0	1	2:02	v
1867	8	1	41	553	experiment	bright	TRUE	V+H-	21	12	15	10	0	1	0	1	95	40	46	57	14	38	44	1	0	8:01	v
1868	NA	NA	10	629	familiarization	normal	TRUE	NA	NA	NA	NA	NA	NA	NA	NA	NA	95	40	46	57	14	38	44	NA	NA	NA	v
1869	5	2	20	637	experiment	normal	TRUE	V-H+	17	22	14	14	0	0	0	3	95	40	46	57	14	38	44	0	1	5:02	v
1870	4	1	31	787	experiment	bright	TRUE	V+H-	20	10	14	8	0	0	0	-2	95	40	46	57	14	38	44	1	0	4:01	v
1871	7	3	1	666	experiment	bright	TRUE	V+H+	22	21	16	2	1	0	0	1	95	40	46	57	14	38	44	1	1	7:03	v
1872	5	3	49	602	experiment	bright	TRUE	V+H+	26	22	17	14	0	0	0	-2	95	40	46	57	14	38	44	1	1	5:03	v
1873	5	4	56	756	experiment	normal	TRUE	V-H-	3	2	4	1	0	0	0	7	95	40	46	57	14	38	44	0	0	5:04	v
1874	4	1	43	543	experiment	normal	TRUE	V+H-	20	10	14	8	0	0	0	-2	95	40	46	57	14	38	44	1	0	4:01	v
1875	5	1	22	714	experiment	normal	TRUE	V+H-	20	11	16	9	0	0	0	-2	95	40	46	57	14	38	44	1	0	5:01	v
1876	1	1	18	769	experiment	bright	TRUE	V+H-	20	13	15	10	0	0	0	1	95	40	46	57	14	38	44	1	0	1:01	v
1877	7	1	34	629	experiment	bright	TRUE	V+H-	14	8	14	5	0	0	0	1	95	40	46	57	14	38	44	1	0	7:01	v
1878	4	2	33	575	experiment	bright	TRUE	V-H+	15	23	11	14	0	0	0	7	95	40	46	57	14	38	44	0	1	4:02	v
1879	8	1	7	703	experiment	normal	TRUE	V+H-	21	12	15	10	0	1	0	1	95	40	46	57	14	38	44	1	0	8:01	v
1880	8	2	54	645	experiment	normal	TRUE	V-H+	13	16	13	13	0	0	0	-2	95	40	46	57	14	38	44	0	1	8:02	v
1881	2	3	46	668	experiment	normal	TRUE	V+H+	19	19	14	11	1	1	0	1	95	40	46	57	14	38	44	1	1	2:03	v
1882	8	3	25	596	experiment	bright	TRUE	V+H+	25	24	17	2	0	0	0	1	95	40	46	57	14	38	44	1	1	8:03	v
1883	1	2	6	677	experiment	normal	TRUE	V-H+	4	14	5	13	0	0	0	5	95	40	46	57	14	38	44	0	1	1:02	v
1884	4	3	59	624	experiment	bright	TRUE	V+H+	25	25	17	2	1	0	0	-2	95	40	46	57	14	38	44	1	1	4:03	v
1885	2	4	24	584	experiment	bright	TRUE	V-H-	1	6	1	4	0	0	0	5	95	40	46	57	14	38	44	0	0	2:04	v
1886	7	4	2	680	experiment	bright	TRUE	V-H-	6	8	6	5	0	0	0	6	95	40	46	57	14	38	44	0	0	7:04	v
1887	6	2	58	624	experiment	normal	TRUE	V-H+	10	20	9	13	1	0	1	-4	95	40	46	57	14	38	44	0	1	6:02	v
1888	2	3	49	502	experiment	bright	TRUE	V+H+	19	19	14	11	1	1	0	1	66	18	37	48	7	40	22	1	1	2:03	a
1889	4	2	18	353	experiment	bright	TRUE	V-H+	15	23	11	14	0	0	0	7	66	18	37	48	7	40	22	0	1	4:02	a
1890	8	4	1	493	experiment	bright	TRUE	V-H-	5	4	5	4	0	0	0	-4	66	18	37	48	7	40	22	0	0	8:04	a
1891	2	4	21	294	experiment	bright	TRUE	V-H-	1	6	1	4	0	0	0	5	66	18	37	48	7	40	22	0	0	2:04	a
1892	6	4	2	819	experiment	normal	TRUE	V-H-	2	7	2	7	0	0	0	-4	66	18	37	48	7	40	22	0	0	6:04	a
1893	1	1	55	389	experiment	bright	TRUE	V+H-	20	13	15	10	0	0	0	1	66	18	37	48	7	40	22	1	0	1:01	a
1894	NA	NA	2	648	familiarization	normal	TRUE	NA	NA	NA	NA	NA	NA	NA	NA	NA	66	18	37	48	7	40	22	NA	NA	NA	a
1895	3	3	53	1034	experiment	normal	TRUE	V+H+	18	24	14	15	1	0	1	1	66	18	37	48	7	40	22	1	1	3:03	a
1896	1	2	33	359	experiment	bright	TRUE	V-H+	4	14	5	13	0	0	0	5	66	18	37	48	7	40	22	0	1	1:02	a
1897	7	2	5	365	experiment	bright	TRUE	V-H+	9	21	6	14	0	0	0	5	66	18	37	48	7	40	22	0	1	7:02	a
1898	3	1	63	637	experiment	normal	TRUE	V+H-	24	15	16	11	0	1	0	0	66	18	37	48	7	40	22	1	0	3:01	a
1899	5	2	16	575	experiment	normal	TRUE	V-H+	17	22	14	14	0	0	0	3	66	18	37	48	7	40	22	0	1	5:02	a
1900	8	1	58	569	experiment	normal	TRUE	V+H-	21	12	15	10	0	1	0	1	66	18	37	48	7	40	22	1	0	8:01	a
1901	7	2	44	631	experiment	normal	TRUE	V-H+	9	21	6	14	0	0	0	5	66	18	37	48	7	40	22	0	1	7:02	a
1902	NA	NA	12	480	familiarization	bright	TRUE	NA	NA	NA	NA	NA	NA	NA	NA	NA	66	18	37	48	7	40	22	NA	NA	NA	a
1903	8	4	45	796	experiment	normal	TRUE	V-H-	5	4	5	4	0	0	0	-4	66	18	37	48	7	40	22	0	0	8:04	a
1904	3	3	24	404	experiment	bright	TRUE	V+H+	18	24	14	15	1	0	1	1	66	18	37	48	7	40	22	1	1	3:03	a
1905	6	1	7	654	experiment	normal	TRUE	V+H-	25	18	16	14	0	0	0	0	66	18	37	48	7	40	22	1	0	6:01	a
1906	7	3	9	590	experiment	normal	TRUE	V+H+	22	21	16	2	1	0	0	1	66	18	37	48	7	40	22	1	1	7:03	a
1907	7	4	56	534	experiment	normal	TRUE	V-H-	6	8	6	5	0	0	0	6	66	18	37	48	7	40	22	0	0	7:04	a
1908	NA	NA	0	1078	familiarization	normal	TRUE	NA	NA	NA	NA	NA	NA	NA	NA	NA	66	18	37	48	7	40	22	NA	NA	NA	a
1909	NA	NA	1	619	familiarization	bright	TRUE	NA	NA	NA	NA	NA	NA	NA	NA	NA	66	18	37	48	7	40	22	NA	NA	NA	a
1910	6	3	36	626	experiment	normal	TRUE	V+H+	23	22	17	14	1	0	0	1	66	18	37	48	7	40	22	1	1	6:03	a
1911	NA	NA	3	606	familiarization	normal	TRUE	NA	NA	NA	NA	NA	NA	NA	NA	NA	66	18	37	48	7	40	22	NA	NA	NA	a
1912	6	2	38	510	experiment	bright	TRUE	V-H+	10	20	9	13	1	0	1	-4	66	18	37	48	7	40	22	0	1	6:02	a
1913	1	2	4	883	experiment	normal	TRUE	V-H+	4	14	5	13	0	0	0	5	66	18	37	48	7	40	22	0	1	1:02	a
1914	NA	NA	6	385	familiarization	bright	TRUE	NA	NA	NA	NA	NA	NA	NA	NA	NA	66	18	37	48	7	40	22	NA	NA	NA	a
1915	2	1	34	404	experiment	bright	TRUE	V+H-	16	5	12	7	0	1	0	0	66	18	37	48	7	40	22	1	0	2:01	a
1916	3	4	15	667	experiment	normal	TRUE	V-H-	11	1	9	3	0	0	0	3	66	18	37	48	7	40	22	0	0	3:04	a
1917	NA	NA	9	476	familiarization	normal	TRUE	NA	NA	NA	NA	NA	NA	NA	NA	NA	66	18	37	48	7	40	22	NA	NA	NA	a
1918	NA	NA	10	851	familiarization	normal	TRUE	NA	NA	NA	NA	NA	NA	NA	NA	NA	66	18	37	48	7	40	22	NA	NA	NA	a
1919	4	3	32	521	experiment	bright	TRUE	V+H+	25	25	17	2	1	0	0	-2	66	18	37	48	7	40	22	1	1	4:03	a
1920	4	3	25	503	experiment	normal	TRUE	V+H+	25	25	17	2	1	0	0	-2	66	18	37	48	7	40	22	1	1	4:03	a
1921	3	2	46	811	experiment	normal	FALSE	V-H+	10	13	8	10	0	0	0	-4	66	18	37	48	7	40	22	0	1	3:02	a
1922	2	4	57	1305	experiment	normal	FALSE	V-H-	1	6	1	4	0	0	0	5	66	18	37	48	7	40	22	0	0	2:04	a
1923	8	2	47	513	experiment	bright	TRUE	V-H+	13	16	13	13	0	0	0	-2	66	18	37	48	7	40	22	0	1	8:02	a
1924	6	4	13	458	experiment	bright	TRUE	V-H-	2	7	2	7	0	0	0	-4	66	18	37	48	7	40	22	0	0	6:04	a
1925	4	1	60	579	experiment	normal	TRUE	V+H-	20	10	14	8	0	0	0	-2	66	18	37	48	7	40	22	1	0	4:01	a
1926	2	2	10	619	experiment	bright	TRUE	V-H+	12	17	10	11	1	0	0	-4	66	18	37	48	7	40	22	0	1	2:02	a
1927	NA	NA	5	585	familiarization	bright	TRUE	NA	NA	NA	NA	NA	NA	NA	NA	NA	66	18	37	48	7	40	22	NA	NA	NA	a
1928	NA	NA	8	405	familiarization	normal	TRUE	NA	NA	NA	NA	NA	NA	NA	NA	NA	66	18	37	48	7	40	22	NA	NA	NA	a
1929	NA	NA	4	351	familiarization	bright	TRUE	NA	NA	NA	NA	NA	NA	NA	NA	NA	66	18	37	48	7	40	22	NA	NA	NA	a
1930	6	2	8	647	experiment	normal	TRUE	V-H+	10	20	9	13	1	0	1	-4	66	18	37	48	7	40	22	0	1	6:02	a
1931	4	4	14	593	experiment	normal	TRUE	V-H-	8	9	7	6	0	0	0	3	66	18	37	48	7	40	22	0	0	4:04	a
1932	3	1	6	385	experiment	bright	TRUE	V+H-	24	15	16	11	0	1	0	0	66	18	37	48	7	40	22	1	0	3:01	a
1933	1	4	17	403	experiment	bright	TRUE	V-H-	7	15	5	12	0	0	0	4	66	18	37	48	7	40	22	0	0	1:04	a
1934	5	4	26	1127	experiment	normal	TRUE	V-H-	3	2	4	1	0	0	0	7	66	18	37	48	7	40	22	0	0	5:04	a
1935	NA	NA	7	537	familiarization	bright	TRUE	NA	NA	NA	NA	NA	NA	NA	NA	NA	66	18	37	48	7	40	22	NA	NA	NA	a
1936	5	1	54	501	experiment	normal	TRUE	V+H-	20	11	16	9	0	0	0	-2	66	18	37	48	7	40	22	1	0	5:01	a
1937	5	1	42	367	experiment	bright	TRUE	V+H-	20	11	16	9	0	0	0	-2	66	18	37	48	7	40	22	1	0	5:01	a
1938	1	4	50	521	experiment	normal	FALSE	V-H-	7	15	5	12	0	0	0	4	66	18	37	48	7	40	22	0	0	1:04	a
1939	5	4	0	488	experiment	bright	TRUE	V-H-	3	2	4	1	0	0	0	7	66	18	37	48	7	40	22	0	0	5:04	a
1940	2	1	19	456	experiment	normal	TRUE	V+H-	16	5	12	7	0	1	0	0	66	18	37	48	7	40	22	1	0	2:01	a
1941	6	1	27	409	experiment	bright	TRUE	V+H-	25	18	16	14	0	0	0	0	66	18	37	48	7	40	22	1	0	6:01	a
1942	1	3	39	425	experiment	bright	TRUE	V+H+	27	3	3	2	1	0	0	1	66	18	37	48	7	40	22	1	1	1:03	a
1943	3	4	62	604	experiment	bright	TRUE	V-H-	11	1	9	3	0	0	0	3	66	18	37	48	7	40	22	0	0	3:04	a
1944	4	1	41	575	experiment	bright	TRUE	V+H-	20	10	14	8	0	0	0	-2	66	18	37	48	7	40	22	1	0	4:01	a
1945	7	1	51	760	experiment	normal	TRUE	V+H-	14	8	14	5	0	0	0	1	66	18	37	48	7	40	22	1	0	7:01	a
1946	1	1	59	633	experiment	normal	TRUE	V+H-	20	13	15	10	0	0	0	1	66	18	37	48	7	40	22	1	0	1:01	a
1947	5	3	12	424	experiment	normal	TRUE	V+H+	26	22	17	14	0	0	0	-2	66	18	37	48	7	40	22	1	1	5:03	a
1948	8	3	28	414	experiment	bright	TRUE	V+H+	25	24	17	2	0	0	0	1	66	18	37	48	7	40	22	1	1	8:03	a
1949	7	3	11	404	experiment	bright	TRUE	V+H+	22	21	16	2	1	0	0	1	66	18	37	48	7	40	22	1	1	7:03	a
1950	NA	NA	13	1042	familiarization	bright	FALSE	NA	NA	NA	NA	NA	NA	NA	NA	NA	66	18	37	48	7	40	22	NA	NA	NA	a
1951	1	3	29	579	experiment	normal	TRUE	V+H+	27	3	3	2	1	0	0	1	66	18	37	48	7	40	22	1	1	1:03	a
1952	5	3	3	483	experiment	bright	TRUE	V+H+	26	22	17	14	0	0	0	-2	66	18	37	48	7	40	22	1	1	5:03	a
1953	2	2	37	509	experiment	normal	TRUE	V-H+	12	17	10	11	1	0	0	-4	66	18	37	48	7	40	22	0	1	2:02	a
1954	4	2	23	588	experiment	normal	TRUE	V-H+	15	23	11	14	0	0	0	7	66	18	37	48	7	40	22	0	1	4:02	a
1955	NA	NA	11	453	familiarization	normal	FALSE	NA	NA	NA	NA	NA	NA	NA	NA	NA	66	18	37	48	7	40	22	NA	NA	NA	a
1956	7	1	31	432	experiment	bright	TRUE	V+H-	14	8	14	5	0	0	0	1	66	18	37	48	7	40	22	1	0	7:01	a
1957	2	3	61	562	experiment	normal	TRUE	V+H+	19	19	14	11	1	1	0	1	66	18	37	48	7	40	22	1	1	2:03	a
1958	5	2	52	410	experiment	bright	TRUE	V-H+	17	22	14	14	0	0	0	3	66	18	37	48	7	40	22	0	1	5:02	a
1959	8	3	35	570	experiment	normal	TRUE	V+H+	25	24	17	2	0	0	0	1	66	18	37	48	7	40	22	1	1	8:03	a
1960	NA	NA	14	1002	familiarization	bright	TRUE	NA	NA	NA	NA	NA	NA	NA	NA	NA	66	18	37	48	7	40	22	NA	NA	NA	a
1961	3	2	43	353	experiment	bright	TRUE	V-H+	10	13	8	10	0	0	0	-4	66	18	37	48	7	40	22	0	1	3:02	a
1962	7	4	30	327	experiment	bright	TRUE	V-H-	6	8	6	5	0	0	0	6	66	18	37	48	7	40	22	0	0	7:04	a
1963	8	2	22	535	experiment	normal	TRUE	V-H+	13	16	13	13	0	0	0	-2	66	18	37	48	7	40	22	0	1	8:02	a
1964	6	3	20	406	experiment	bright	TRUE	V+H+	23	22	17	14	1	0	0	1	66	18	37	48	7	40	22	1	1	6:03	a
1965	4	4	40	688	experiment	bright	TRUE	V-H-	8	9	7	6	0	0	0	3	66	18	37	48	7	40	22	0	0	4:04	a
1966	8	1	48	331	experiment	bright	TRUE	V+H-	21	12	15	10	0	1	0	1	66	18	37	48	7	40	22	1	0	8:01	a
1967	NA	NA	13	543	familiarization	normal	TRUE	NA	NA	NA	NA	NA	NA	NA	NA	NA	72	39	16	54	11	28	40	NA	NA	NA	i
1968	4	4	22	490	experiment	bright	TRUE	V-H-	8	9	7	6	0	0	0	3	72	39	16	54	11	28	40	0	0	4:04	i
1969	1	2	35	638	experiment	normal	TRUE	V-H+	4	14	5	13	0	0	0	5	72	39	16	54	11	28	40	0	1	1:02	i
1970	NA	NA	11	1448	familiarization	bright	TRUE	NA	NA	NA	NA	NA	NA	NA	NA	NA	72	39	16	54	11	28	40	NA	NA	NA	i
1971	1	2	24	600	experiment	bright	TRUE	V-H+	4	14	5	13	0	0	0	5	72	39	16	54	11	28	40	0	1	1:02	i
1972	3	2	36	674	experiment	normal	TRUE	V-H+	10	13	8	10	0	0	0	-4	72	39	16	54	11	28	40	0	1	3:02	i
1973	4	1	16	1486	experiment	bright	TRUE	V+H-	20	10	14	8	0	0	0	-2	72	39	16	54	11	28	40	1	0	4:01	i
1974	6	2	54	691	experiment	normal	TRUE	V-H+	10	20	9	13	1	0	1	-4	72	39	16	54	11	28	40	0	1	6:02	i
1975	7	4	48	551	experiment	bright	TRUE	V-H-	6	8	6	5	0	0	0	6	72	39	16	54	11	28	40	0	0	7:04	i
1976	6	2	30	754	experiment	bright	TRUE	V-H+	10	20	9	13	1	0	1	-4	72	39	16	54	11	28	40	0	1	6:02	i
1977	7	3	26	549	experiment	normal	TRUE	V+H+	22	21	16	2	1	0	0	1	72	39	16	54	11	28	40	1	1	7:03	i
1978	5	1	55	481	experiment	bright	TRUE	V+H-	20	11	16	9	0	0	0	-2	72	39	16	54	11	28	40	1	0	5:01	i
1979	7	3	50	499	experiment	bright	TRUE	V+H+	22	21	16	2	1	0	0	1	72	39	16	54	11	28	40	1	1	7:03	i
1980	3	3	15	582	experiment	bright	TRUE	V+H+	18	24	14	15	1	0	1	1	72	39	16	54	11	28	40	1	1	3:03	i
1981	4	2	29	1286	experiment	bright	TRUE	V-H+	15	23	11	14	0	0	0	7	72	39	16	54	11	28	40	0	1	4:02	i
1982	5	4	17	629	experiment	normal	TRUE	V-H-	3	2	4	1	0	0	0	7	72	39	16	54	11	28	40	0	0	5:04	i
1983	1	4	42	325	experiment	bright	TRUE	V-H-	7	15	5	12	0	0	0	4	72	39	16	54	11	28	40	0	0	1:04	i
1984	NA	NA	8	722	familiarization	normal	TRUE	NA	NA	NA	NA	NA	NA	NA	NA	NA	72	39	16	54	11	28	40	NA	NA	NA	i
1985	6	1	28	604	experiment	bright	TRUE	V+H-	25	18	16	14	0	0	0	0	72	39	16	54	11	28	40	1	0	6:01	i
1986	1	1	41	655	experiment	normal	TRUE	V+H-	20	13	15	10	0	0	0	1	72	39	16	54	11	28	40	1	0	1:01	i
1987	NA	NA	10	694	familiarization	normal	TRUE	NA	NA	NA	NA	NA	NA	NA	NA	NA	72	39	16	54	11	28	40	NA	NA	NA	i
1988	6	4	0	1324	experiment	normal	TRUE	V-H-	2	7	2	7	0	0	0	-4	72	39	16	54	11	28	40	0	0	6:04	i
1989	1	1	19	1002	experiment	bright	TRUE	V+H-	20	13	15	10	0	0	0	1	72	39	16	54	11	28	40	1	0	1:01	i
1990	NA	NA	5	544	familiarization	normal	TRUE	NA	NA	NA	NA	NA	NA	NA	NA	NA	72	39	16	54	11	28	40	NA	NA	NA	i
1991	NA	NA	12	685	familiarization	bright	TRUE	NA	NA	NA	NA	NA	NA	NA	NA	NA	72	39	16	54	11	28	40	NA	NA	NA	i
1992	3	4	37	424	experiment	bright	TRUE	V-H-	11	1	9	3	0	0	0	3	72	39	16	54	11	28	40	0	0	3:04	i
1993	2	1	34	598	experiment	normal	TRUE	V+H-	16	5	12	7	0	1	0	0	72	39	16	54	11	28	40	1	0	2:01	i
1994	6	4	12	880	experiment	bright	TRUE	V-H-	2	7	2	7	0	0	0	-4	72	39	16	54	11	28	40	0	0	6:04	i
1995	7	1	39	535	experiment	normal	TRUE	V+H-	14	8	14	5	0	0	0	1	72	39	16	54	11	28	40	1	0	7:01	i
1996	6	3	8	712	experiment	bright	TRUE	V+H+	23	22	17	14	1	0	0	1	72	39	16	54	11	28	40	1	1	6:03	i
1997	NA	NA	1	582	familiarization	normal	TRUE	NA	NA	NA	NA	NA	NA	NA	NA	NA	72	39	16	54	11	28	40	NA	NA	NA	i
1998	NA	NA	7	548	familiarization	normal	TRUE	NA	NA	NA	NA	NA	NA	NA	NA	NA	72	39	16	54	11	28	40	NA	NA	NA	i
1999	4	3	25	1097	experiment	bright	TRUE	V+H+	25	25	17	2	1	0	0	-2	72	39	16	54	11	28	40	1	1	4:03	i
[truncated: 676 more rows]
